# Supplementary material for: Comparative Metabolomics Reveals Key Determinants in the Flavor and Nutritional Value of Coconut by HS-SPME/GC-MS and UHPLC-MS/MS
Source: Metabolites. 2022 Jul 26;12(8):691. doi: 10.3390/metabo12080691 (PMC9394352; doi:10.3390/metabo12080691)
Supplement: Supplementary file 1 [file metabolites-12-00691-s001.zip › Supplementary Tables.xlsx]

## Sheet: Table S1
Table S1. Characterisation of volatiles from two coconut varieties over three growth stages by GC-MS.
Compound	CAS	RT	RI	Class
Ethanol	64-17-5	1.575	427	Alcohols
n-Hexane	110-54-3	2.06	600	Hydrocarbons
Ethyl Acetate	141-78-6	2.178	612	Esters
1-Butanol	71-36-3	2.62	659	Alcohols
2,5-Dimethylhexane	592-13-2	4.41	729	Hydrocarbons
Isobutyl acetate	110-19-0	4.729	771	Esters
2,3-Butanediol	513-85-9	4.979	788	Alcohols
Octane	111-65-9	5.41	800	Hydrocarbons
Butanoic acid	107-92-6	5.715	805	Acids
2,3,5-Trimethylhexane	1069-53-0	5.901	812	Hydrocarbons
2,4-Dimethylheptane	2213-23-2	6.176	821	Hydrocarbons
Ethylbenzene	100-41-4	7.74	855	Benzenoids
4-Methyloctane	2216-34-4	7.897	863	Hydrocarbons
p-Xylene	106-42-3	8.093	865	Benzenoids
1-Hexanol	111-27-3	8.304	868	Alcohols
o-Xylene	95-47-6	9.192	887	Benzenoids
Benzaldehyde	100-52-7	13.072	962	Benzenoids
2-Methylnonane	871-83-0	13.356	964	Hydrocarbons
Decane	124-18-5	15.613	1000	Hydrocarbons
Ethyl hexanoate	123-66-0	15.76	1000	Esters
Octanal	124-13-0	15.843	1003	Aldehydes
2,6-Dimethylnonane	17302-28-2	17.089	1018	Hydrocarbons
2-Ethylhexanol	104-76-7	17.633	1030	Alcohols
4-Methyldecane	2847-72-5	19.649	1060	Hydrocarbons
(Z)-5-Undecene	764-96-5	20.552	1079	Hydrocarbons
Nonanal	124-19-6	22.676	1104	Aldehydes
Ethyl octanoate	106-32-1	29.233	1196	Esters
delta-Octalactone	698-76-0	34.772	1288	Esters
Ethyl decanoate	110-38-3	42.222	1396	Esters
Pentadecane	629-62-9	48.22	1500	Hydrocarbons
Ethyl dodecanoate	106-33-2	54.023	1595	Esters
Hexadecane	544-76-3	54.121	1600	Hydrocarbons
Heptadecane	629-78-7	59.668	1700	Hydrocarbons

## Sheet: Table S2
Table S2. Quantitative results of volatiles from two coconut varieties over three growth stages by GC-MS.
Compound	HT-7M rep1	HT-7M rep2	HT-7M rep3	HT-8M rep1	HT-8M rep2	HT-8M rep3	HT-9M rep1	HT-9M rep2	HT-9M rep3	GD-7M rep1	GD-7M rep2	GD-7M rep3	GD-8M rep1	GD-8M rep2	GD-8M rep3	GD-9M rep1	GD-9M rep2	GD-9M rep3
Ethanol	1.3392e+08	1.43295e+08	1.19189e+08	1.24721e+08	9.10461e+07	1.09754e+08	1.18521e+08	1.17335e+08	9.24461e+07	1.70572e+08	2.06392e+08	1.58632e+08	1.29681e+08	1.40056e+08	9.46673e+07	1.43575e+08	1.50754e+08	1.33525e+08
n-Hexane	1.31113e+06	970235	1.20624e+06	1.20948e+06	1.22158e+06	1.403e+06	2.8913e+06	2.83347e+06	2.37086e+06	1.29913e+07	1.63691e+07	1.41605e+07	1.89671e+06	2.35192e+06	1.36563e+06	1.16243e+06	1.1508e+06	1.30192e+06
Ethyl Acetate	1.11593e+07	1.38376e+07	1.45071e+07	9.2476e+06	9.80245e+06	8.60026e+06	2.00175e+07	2.02177e+07	1.86163e+07	3.64368e+07	4.44529e+07	3.35219e+07	1.2905e+07	1.35503e+07	9.42068e+06	2.16726e+07	2.12392e+07	1.86385e+07
1-Butanol	6.37495e+07	6.9487e+07	5.48246e+07	4.0435e+07	4.12437e+07	4.69046e+07	4.91821e+07	3.73784e+07	4.52476e+07	7.02409e+07	8.0777e+07	8.42891e+07	6.33544e+07	8.04601e+07	4.94164e+07	4.38029e+07	5.34396e+07	3.72325e+07
2,5-Dimethylhexane	40917.8	48283	42963.7	47186.1	35389.6	54735.9	348923	289606	261692	988399	948863	790719	120723	111065	126759	1.47579e+06	1.09208e+06	1.47579e+06
Isobutyl acetate	815567	1.02761e+06	1.03577e+06	623967	711322	779958	1.56295e+06	1.43791e+06	1.7505e+06	2.47464e+06	1.80649e+06	2.67261e+06	1.0448e+06	1.17018e+06	752256	1.57793e+06	1.53059e+06	1.3728e+06
2,3-Butanediol	2.48565e+06	3.00763e+06	1.81452e+06	2.70169e+06	1.99925e+06	3.29606e+06	4.5517e+06	4.77929e+06	3.77791e+06	6.45196e+06	7.41976e+06	8.00043e+06	4.31536e+06	3.0639e+06	5.52366e+06	1.335e+07	1.26825e+07	1.58866e+07
Octane	647238	841410	511318	784204	611679	933202	1.25665e+06	1.14355e+06	1.04302e+06	5.89827e+06	7.49081e+06	6.60607e+06	831358	723282	598578	6.85631e+06	6.44493e+06	5.48505e+06
Butanoic acid	1.50358e+08	1.30811e+08	1.11265e+08	6.90319e+07	5.66061e+07	5.24642e+07	9.73456e+07	1.15841e+08	7.78765e+07	2.08472e+07	2.33489e+07	2.43913e+07	1.55266e+08	1.55266e+08	1.9253e+08	3.53807e+07	4.0334e+07	3.21965e+07
2,3,5-Trimethylhexane	1.51949e+06	1.96014e+06	1.38273e+06	1.16793e+06	1.0161e+06	992738	2.35466e+06	1.83663e+06	2.21338e+06	460133	372708	358904	1.37966e+06	1.54522e+06	1.628e+06	569378	614929	427034
2,4-Dimethylheptane	1.33142e+06	1.01188e+06	1.15834e+06	521593	485082	396411	2.19652e+06	2.24045e+06	2.10866e+06	5.31531e+06	5.42161e+06	6.59098e+06	2.52685e+06	2.02148e+06	2.45105e+06	5.05643e+06	5.25869e+06	4.50023e+06
Ethylbenzene	4.87362e+06	6.23823e+06	3.85016e+06	9.98942e+06	1.01892e+07	1.01892e+07	401759	393724	445953	1.96807e+07	2.02711e+07	1.55477e+07	2.15065e+07	2.25818e+07	2.55927e+07	1.81181e+07	1.57628e+07	1.77558e+07
4-Methyloctane	55312.3	63609.1	68587.2	127285	151469	156561	356265	299263	391892	878799	817283	1.01062e+06	231437	217550	233751	2.19414e+06	2.04055e+06	2.50132e+06
p-Xylene	1.27608e+07	1.49301e+07	1.26332e+07	2.91411e+07	3.43865e+07	2.56442e+07	770030	800831	639124	5.23326e+07	5.91359e+07	4.6576e+07	7.24648e+07	6.01458e+07	7.10155e+07	5.01286e+07	4.66196e+07	3.509e+07
1-Hexanol	3.62136e+06	4.49049e+06	4.59913e+06	3.75541e+06	4.50649e+06	3.49253e+06	5.16095e+06	5.72866e+06	5.9351e+06	2.24153e+06	1.9053e+06	2.73467e+06	2.40132e+06	2.3533e+06	2.7135e+06	3.07554e+06	2.70648e+06	3.41385e+06
o-Xylene	6.70744e+06	7.44525e+06	6.30499e+06	1.48424e+07	1.63267e+07	1.45456e+07	285813	225792	345833	2.46835e+07	2.59176e+07	1.92531e+07	3.67694e+07	3.27248e+07	3.6034e+07	2.48407e+07	1.91273e+07	3.0554e+07
Benzaldehyde	3.86554e+06	3.40167e+06	4.6773e+06	3.27903e+06	2.29532e+06	3.90205e+06	4.71992e+06	4.62552e+06	6.0415e+06	1.00957e+07	1.16101e+07	9.18709e+06	4.2764e+06	3.25007e+06	5.51656e+06	5.30208e+06	5.24906e+06	6.15041e+06
2-Methylnonane	8512.44	9278.56	6724.83	48677.7	55979.4	56466.1	126729	98848.5	157144	122890	103227	157299	41356.9	33499.1	34326.2	1.14162e+06	1.08454e+06	1.23295e+06
Decane	373884	370145	272935	217649	280767	274238	663905	491290	537763	250898	190682	248389	322642	319416	277472	1.77433e+06	2.21792e+06	1.33075e+06
Ethyl hexanoate	786066	613132	856812	520746	645725	609273	694867	507253	611483	1.29797e+06	947521	934541	746845	530260	582539	1.73899e+06	2.13896e+06	2.15635e+06
Octanal	2.74457e+06	2.96413e+06	2.08587e+06	724647	557979	702908	623290	536030	585893	730869	694326	511609	595348	482232	619162	1.01071e+06	1.00061e+06	1.15221e+06
2,6-Dimethylnonane	28724.9	31597.4	35906.1	22198.2	25083.9	16870.6	178495	142796	212409	153344	131876	108874	160337	185990	182784	2.37201e+06	2.20597e+06	2.08737e+06
2-Ethylhexanol	1.36538e+07	1.07865e+07	1.32442e+07	1.4695e+07	1.35194e+07	1.61645e+07	9.9227e+06	1.05181e+07	1.20065e+07	6.82038e+06	8.45727e+06	8.79829e+06	1.30426e+07	1.36948e+07	1.25209e+07	8.9384e+06	7.41887e+06	8.40209e+06
4-Methyldecane	28622.3	28622.3	30339.6	100351	90315.5	95333	54282.7	46140.3	52654.3	66046.3	64065	46892.9	58810.3	67043.8	74689.1	795347	970324	890789
(Z)-5-Undecene	1.33543e+06	1.13512e+06	1.40221e+06	953159	1.22957e+06	962690	968633	881456	1.01706e+06	612175	477497	618297	442947	376505	504959	503321	588886	417757
Nonanal	2.90751e+06	3.25641e+06	2.70398e+06	3.05966e+06	3.54921e+06	3.5798e+06	2.47699e+06	2.37792e+06	1.75867e+06	2.98555e+06	3.88122e+06	3.85136e+06	2.2529e+06	1.57703e+06	2.68095e+06	3.71712e+06	4.27468e+06	4.20034e+06
Ethyl octanoate	1.98175e+07	2.17993e+07	1.48631e+07	4.55594e+07	3.18916e+07	3.5992e+07	2.95688e+07	2.2768e+07	2.92731e+07	6.24221e+07	8.05245e+07	6.17978e+07	5.62928e+07	4.39084e+07	5.40411e+07	1.41173e+08	1.35526e+08	1.73643e+08
delta-Octalactone	3.77018e+07	3.65708e+07	3.28006e+07	5.36819e+07	4.56296e+07	6.5492e+07	7.62149e+06	8.15499e+06	8.84092e+06	3.80377e+06	4.60256e+06	3.15713e+06	4.03876e+07	4.8869e+07	4.52341e+07	2.04835e+07	1.51578e+07	1.61819e+07
Ethyl decanoate	1.42143e+07	1.40721e+07	1.56357e+07	1.67305e+07	1.89055e+07	1.47229e+07	1.1868e+07	1.4835e+07	1.22241e+07	2.69195e+07	2.71887e+07	2.12664e+07	1.26822e+07	1.64869e+07	9.13118e+06	3.98568e+07	4.58353e+07	3.54725e+07
Pentadecane	375432	454273	446764	91067.8	97442.5	79229	24290.9	29634.9	24776.7	102132	105196	119494	30856.2	33016.1	24067.8	342041	324939	348882
Ethyl dodecanoate	7.2369e+06	6.00663e+06	7.16453e+06	6.32151e+06	5.68936e+06	7.08009e+06	4.04638e+06	5.01752e+06	3.11572e+06	7.99966e+06	8.79963e+06	6.63972e+06	4.48301e+06	5.82792e+06	4.93131e+06	1.22374e+07	1.10137e+07	1.21151e+07
Hexadecane	538249	635134	505954	406686	398553	309082	271867	201181	282741	585003	567453	427052	335322	285023	392326	892573	696207	740836
Heptadecane	8242.36	6346.62	10550.2	46683.2	40147.5	54619.3	69140.9	68449.5	86426.1	51277.4	66660.6	44098.6	3317.35	2653.88	4179.86	4910.13	4075.41	5106.53

## Sheet: Table S3
Table S3. Statistics of differentially accumulating volatiles from two coconut varieties over three growth stages.
Compound	Average HT-7M	Average GD-7M	Fold Change	Log 2FC	P	Average HT-8M	Average GD-8M	Fold Change	Log 2FC	P	Average HT-9M	Average GD-9M	Fold Change	Log 2FC	P
1-Butanol	6.26871e+07	7.84357e+07	0.799216	-0.323343	0.0585376	4.28611e+07	6.44103e+07	0.665438	-0.587623	0.079286	4.3936e+07	4.4825e+07	0.980168	-0.0288992	0.886522
1-Hexanol	4.23699e+06	2.29384e+06	1.84712	0.885277	0.00772908	3.91814e+06	2.48937e+06	1.57395	0.654387	0.011616	5.60824e+06	3.06529e+06	1.82959	0.871524	0.00118414
2-Ethylhexanol	1.25615e+07	8.02531e+06	1.56523	0.646377	0.0138509	1.4793e+07	1.30861e+07	1.13043	0.176874	0.111072	1.08157e+07	8.25312e+06	1.3105	0.390122	0.028325
2,3-Butanediol	2.43594e+06	7.29072e+06	0.334115	-1.58158	0.00103222	2.66567e+06	4.30097e+06	0.619782	-0.690167	0.111368	4.36963e+06	1.3973e+07	0.312719	-1.67706	0.00071458
delta-Octalactone	3.56911e+07	3.85449e+06	9.25962	3.21095	3.23018e-05	5.49345e+07	4.48302e+07	1.22539	0.293242	0.182314	8.2058e+06	1.72744e+07	0.475027	-1.07392	0.00557021
(Z)-5-Undecene	1.29092e+06	569323	2.26746	1.18108	0.00145515	1.04847e+06	441470	2.37496	1.2479	0.00343999	955718	503321	1.89882	0.925104	0.00203517
Benzaldehyde	3.9815e+06	1.02976e+07	0.386643	-1.37093	0.00138533	3.1588e+06	4.34768e+06	0.726549	-0.460868	0.213786	5.12898e+06	5.56719e+06	0.921288	-0.118275	0.464449
Butanoic acid	1.30811e+08	2.28625e+07	5.72166	2.51643	0.000678519	5.93674e+07	1.67688e+08	0.354035	-1.49803	0.00126593	9.70211e+07	3.59704e+07	2.69725	1.43149	0.00552689
Decane	338988	229989	1.47393	0.559666	0.0471283	257552	306510	0.840272	-0.251072	0.119214	564319	1.77433e+06	0.318046	-1.65269	0.00979433
4-Methyldecane	29194.7	59001.4	0.494814	-1.01504	0.00816136	95333	66847.7	1.42612	0.512098	0.00628717	51025.8	885487	0.0576246	-4.11717	7.94295e-05
Ethyl decanoate	1.46407e+07	2.51249e+07	0.582716	-0.779136	0.00626668	1.67863e+07	1.27667e+07	1.31484	0.394892	0.175276	1.29757e+07	4.03882e+07	0.321275	-1.63812	0.000954858
Ethyl dodecanoate	6.80269e+06	7.813e+06	0.870688	-0.199772	0.247028	6.36365e+06	5.08075e+06	1.2525	0.324814	0.0852345	4.05987e+06	1.17887e+07	0.344386	-1.5379	0.000328093
Ethanol	1.32135e+08	1.78532e+08	0.740116	-0.434177	0.0439108	1.08507e+08	1.21468e+08	0.893297	-0.162789	0.484319	1.09434e+08	1.42618e+08	0.767323	-0.382095	0.0281653
Ethyl Acetate	1.3168e+07	3.81372e+07	0.34528	-1.53416	0.00188046	9.21677e+06	1.19587e+07	0.770719	-0.375724	0.108031	1.96172e+07	2.05168e+07	0.956152	-0.0646876	0.448998
Ethylbenzene	4.98733e+06	1.84998e+07	0.269588	-1.89117	0.00118049	1.01226e+07	2.3227e+07	0.435813	-1.19822	0.000432275	413812	1.72122e+07	0.0240417	-5.37832	2.14104e-05
Heptadecane	8379.73	54012.2	0.155145	-2.68831	0.00251809	47150	3383.7	13.9345	3.80059	0.000482346	74672.2	4697.36	15.8966	3.99065	0.00028726
2,4-Dimethylheptane	1.16721e+06	5.77597e+06	0.202081	-2.30699	0.000388128	467695	2.33313e+06	0.200459	-2.31862	0.000322282	2.18188e+06	4.93845e+06	0.441814	-1.17849	0.000277981
Hexadecane	559779	526503	1.0632	0.0884176	0.626805	371440	337557	1.10038	0.137998	0.48447	251930	776539	0.324427	-1.62404	0.0012576
2,3,5-Trimethylhexane	1.62078e+06	397248	4.08003	2.02858	0.00230097	1.05892e+06	1.51763e+06	0.697747	-0.519224	0.00737943	2.13489e+06	537114	3.97475	1.99086	0.000631031
2,5-Dimethylhexane	44054.8	909327	0.0484477	-4.36743	0.000138235	45770.5	119516	0.382966	-1.38471	0.00052647	300074	1.34788e+06	0.222626	-2.16731	0.00130422
Ethyl hexanoate	752003	1.06001e+06	0.709429	-0.49527	0.091538	591915	619882	0.954884	-0.0666029	0.72837	604535	2.01144e+06	0.300549	-1.73433	0.000661002
Isobutyl acetate	959651	2.31792e+06	0.414015	-1.27225	0.0075004	705082	989077	0.712869	-0.488292	0.0974435	1.58379e+06	1.49377e+06	1.06026	0.0844234	0.459041
n-Hexane	1.16253e+06	1.4507e+07	0.0801362	-3.6414	0.000179099	1.27802e+06	1.87142e+06	0.682915	-0.550223	0.111746	2.69855e+06	1.20505e+06	2.23936	1.16309	0.000961719
Nonanal	2.95597e+06	3.57271e+06	0.827373	-0.273391	0.139505	3.39622e+06	2.17029e+06	1.56487	0.646042	0.0278196	2.20453e+06	4.06405e+06	0.542446	-0.882449	0.00283939
2,6-Dimethylnonane	32076.1	131364	0.244177	-2.034	0.00158238	21384.2	176370	0.121246	-3.04399	5.12792e-05	177900	2.22178e+06	0.0800709	-3.64258	1.7709e-05
2-Methylnonane	8171.94	127805	0.0639405	-3.96713	0.00163874	53707.7	36394.1	1.47573	0.561427	0.00812869	127574	1.15303e+06	0.110642	-3.17603	2.47758e-05
Octanal	2.59819e+06	645601	4.02445	2.00879	0.00200703	661845	565581	1.1702	0.22676	0.225471	581738	1.05451e+06	0.551666	-0.858134	0.00101205
Octane	666655	6.66505e+06	0.100023	-3.3216	0.000218134	776361	717739	1.08168	0.113269	0.63617	1.14774e+06	6.2621e+06	0.183283	-2.44785	0.000239653
4-Methyloctane	62502.9	902234	0.0692757	-3.85151	0.000124922	145105	227579	0.637602	-0.649272	0.00134428	349140	2.24533e+06	0.155496	-2.68505	0.000163064
Ethyl octanoate	1.88266e+07	6.82481e+07	0.275856	-1.85801	0.00158515	3.78143e+07	5.14141e+07	0.735486	-0.44323	0.0707212	2.72033e+07	1.50114e+08	0.181218	-2.4642	0.000525935
o-Xylene	6.81923e+06	2.32847e+07	0.292863	-1.7717	0.00136325	1.52382e+07	3.51761e+07	0.433198	-1.2069	0.000126123	285813	2.48407e+07	0.0115058	-6.44149	0.00173977
Pentadecane	425490	108941	3.90571	1.96558	0.00024908	89246.4	29313.4	3.04457	1.60624	0.000556618	26234.2	338621	0.0774737	-3.69015	1.80403e-06
p-Xylene	1.34414e+07	5.26815e+07	0.255144	-1.97062	0.000450077	2.9724e+07	6.78753e+07	0.43792	-1.19126	0.00119649	736662	4.39461e+07	0.0167629	-5.89859	0.000681939

## Sheet: Table S4
Table S4. Characterisation of compounds from two coconut varieties over three growth stages by LC-MS.
ID	Compounds	KEGG ID	Ionization mode	Q1	Q3	RT	CE	Class	Identification level
Cm001	Sarcosine		[M+H]+	90	72	0.8	30	Amino acid and derivatives	putatively annotated
Cm002	L-Alanine	C00041	[M+H]+	90.048	44	0.78	20	Amino acid and derivatives	standard
Cm003	Beta-Alanine		[M+H]+	90.1	44	0.88	30	Amino acid and derivatives	putatively annotated
Cm004	Phosphoric acid	C00009	[M+H]+	98.9	80.9	0.885	20	Organic acid and derivatives	putatively annotated
Cm005	1-Aminocyclopropanecarboxylic acid		[M+H]+	102.05	56	0.76	30	Amino acid and derivatives	standard
Cm006	2-Hydroxybutanoic Acid		[M-H]-	103	57	1.3	-20	Organic acid and derivatives	putatively annotated
Cm007	3-Hydroxybutyrate		[M-H]-	103.047	59.1	1.39	-20	Organic acid and derivatives	standard
Cm008	2-Aminoisobutyric acid	C03665	[M+H]+	104	58	0.74	20	Amino acid and derivatives	standard
Cm009	N,N-Dimethylglycine	C01026	[M+H]+	104	86	0.754	20	Amino acid and derivatives	standard
Cm010	γ-aminobutyric acid	C00334	[M+H]+	104.06	68.8	0.77	20	Organic acid and derivatives	standard
Cm011	D-2-Aminobutyric acid		[M+H]+	104.1	58	0.77	30	Amino acid and derivatives	putatively annotated
Cm012	R-3-aminobutyrate		[M+H]+	104.1	58.1	0.79	30	Amino acid and derivatives	putatively annotated
Cm013	L-Serine	C00065	[M+H]+	106	60	0.743333	20	Amino acid and derivatives	standard
Cm014	Histamine	C00388	[M+H]+	112.08	95	0.76	20	Amino acid and derivatives	standard
Cm015	Creatinine	C00791	[M+H]+	114.059	86	0.57	20	Organic acid and derivatives	standard
Cm016	Fumaric acid	C00122	[M-H]-	115	71	1.1075	-20	Organic acid and derivatives	standard
Cm017	D-Pyrrolidine-2-carboxylic acid		[M+H]+	116.05	70.05	0.82	30	Amino acid and derivatives	putatively annotated
Cm018	L-Proline	C00148	[M+H]+	116.1	70.1	0.79	20	Amino acid and derivatives	standard
Cm019	D-Proline		[M+H]+	116.1	70	0.71	30	Amino acid and derivatives	putatively annotated
Cm020	Methylmalonic acid	C02170	[M-H]-	117.02	73	1.31714	-20	Organic acid and derivatives	standard
Cm021	3-Hydroxy-3-methyl butyric acid		[M-H]-	117.1	59	2.09	-20	Organic acid and derivatives	standard
Cm022	Aminomalonic acid	C00872	[M-H]-	118	74	1.32	-20	Organic acid and derivatives	standard
Cm023	DL-Norvaline	C01826	[M+H]+	118	72	0.8375	20	Amino acid and derivatives	standard
Cm024	N-acetylglycine		[M+H]+	118	76	1.2	20	Amino acid and derivatives	putatively annotated
Cm025	L-Homoserine	C00263	[M-H]-	118.1	72	0.74	-20	Amino acid and derivatives	standard
Cm026	L-Valine	C00183	[M+H]+	118.1	72.1	0.92	20	Amino acid and derivatives	standard
Cm027	D-(-)-Valine	C06417	[M+H]+	118.15	55.1	0.84	30	Amino acid and derivatives	standard
Cm028	Succinic acid	C00042	[M+H]+	119.03	73	1.31	20	Organic acid and derivatives	putatively annotated
Cm029	L-Threonine	C00188	[M+H]+	120	74	0.8125	20	Amino acid and derivatives	standard
Cm030	Homoserine		[M+H]+	120.1	74.1	0.8	30	Amino acid and derivatives	putatively annotated
Cm031	Benzoic acid	C00180	[M-H]-	121.037	77	4.5275	-20	Organic acid and derivatives	standard
Cm032	D-(-)-Threose		[M+H]+	121.042	93.058	1.138	30	Sugars	putatively annotated
Cm033	L-Cysteine	C00097	[M+H]+	122.02	76	0.78	20	Amino acid and derivatives	standard
Cm034	Nicotinic acid	C00253	[M+H]+	124	78	1.11	30	Vitamins	standard
Cm035	2-Picolinic acid	C10164	[M+H]+	124.03	106	1.21	20	Organic acid and derivatives	standard
Cm036	2-Aminoethanesulfonic acid	C00245	[M+H]+	126	108	0.836667	20	Organic acid and derivatives	standard
Cm037	L-Pipecolic acid	C00408	[M-H]-	128	82	1.15	-20	Amino acid and derivatives	standard
Cm038	Citraconic acid	C02226	[M-H]-	129	85	1.65	-20	Organic acid and derivatives	standard
Cm039	5-oxoproline	C01879	[M+H]+	130	84	1.13	20	Amino acid and derivatives	standard
Cm040	L-PyroglutamicAcid		[M+H]+	130.1	84	0.91	30	Amino acid and derivatives	putatively annotated
Cm041	D-Pipecolinic acid		[M+H]+	130.2	84	0.87	30	Organic acid and derivatives	putatively annotated
Cm042	ethylmalonate		[M-H]-	131.04	87	2.2	-20	Organic acid and derivatives	putatively annotated
Cm043	Glutaric acid	C00489	[M-H]-	131.042	87	1.9	-20	Organic acid and derivatives	standard
Cm044	(S)-(-)-2-Hydroxyisocaproic acid		[M-H]-	131.08	85	3.51167	-20	Organic acid and derivatives	standard
Cm045	5-hydroxyhexanoic acid		[M-H]-	131.08	85	2.63	-20	Organic acid and derivatives	standard
Cm046	L-Isoleucine	C00407	[M+H]+	132	86	1.23	20	Amino acid and derivatives	standard
Cm047	trans-4-Hydroxy-L-proline	C01157	[M+H]+	132.058	68	0.76	30	Amino acid and derivatives	putatively annotated
Cm048	Creatine	C00300	[M+H]+	132.07	90	0.77	20	Organic acid and derivatives	standard
Cm049	trans-4-Hydroxy-D-proline		[M+H]+	132.1	68	0.8	30	Amino acid and derivatives	putatively annotated
Cm050	L-Leucine	C00123	[M+H]+	132.1	86.2	1.20143	20	Amino acid and derivatives	standard
Cm051	alpha-Aminocaproic acid	C01933	[M+H]+	132.102	86	1.35	30	Amino acid and derivatives	standard
Cm052	D-(+)-Malic acid		[M-H]-	133	71	0.9	-20	Organic acid and derivatives	putatively annotated
Cm053	L-(-)-Malic acid	C00497	[M-H]-	133	71	0.965714	-20	Organic acid and derivatives	standard
Cm054	L-(+)-Ornithine	C00077	[M+H]+	133	116	0.65	20	Amino acid and derivatives	standard
Cm055	L-Asparagine	C00152	[M+H]+	133.054	74	0.74	20	Amino acid and derivatives	standard
Cm056	L-(+)-Ornithine hydrochloride		[M+H]+	133.1	70	0.73	30	Amino acid and derivatives	putatively annotated
Cm057	Aspartic acid	C16433	[M+H]+	134	74	0.76	30	Amino acid and derivatives	standard
Cm058	L-Aspartic acid	C00049	[M+H]+	134.1	74	0.736667	20	Amino acid and derivatives	standard
Cm059	DL-homocysteine	C00155	[M+H]+	136	90	0.81	20	Amino acid and derivatives	putatively annotated
Cm060	Methyl Nicotinate		[M+H]+	138.05	78	3.68667	30	Vitamins	standard
Cm061	4-Hydroxybenzoic acid	C00156	[M+H]+	139.03	95	3.066	20	Organic acid and derivatives	standard
Cm062	Urocanic acid		[M+H]+	139.1	121.2	1.07	30	Amino acid and derivatives	putatively annotated
Cm063	Protocatechuic aldehyde	C16700	[M+H]+	139.1	92.8	3.01	20	Flavonoids	standard
Cm064	trans,trans-Muconic acid		[M-H]-	141.03	59	0.685	-20	Organic acid and derivatives	standard
Cm065	A-Ketoglutaric acid		[M-H]-	145	101	1.1275	-20	Organic acid and derivatives	standard
Cm066	DL-Glutamine		[M-H]-	145.1	127	0.8	-30	Amino acid and derivatives	putatively annotated
Cm067	4-Acetamidobutyric acid	C02946	[M+H]+	146.074	86	1.68	20	Organic acid and derivatives	standard
Cm068	4-Guanidinobutyric acid	C01035	[M+H]+	146.085	87	0.768333	20	Organic acid and derivatives	standard
Cm069	L-(+)-Lysine	C00047	[M+H]+	147	84	0.68	20	Amino acid and derivatives	standard
Cm070	L-Glutamine	C00064	[M+H]+	147.069	84	0.675	20	Amino acid and derivatives	standard
Cm071	D-(-)-Glutamic acid		[M+H]+	148.05	84.05	0.8	30	Amino acid and derivatives	putatively annotated
Cm072	O-Acetylserine		[M+H]+	148.05	88.05	0.87	30	Amino acid and derivatives	putatively annotated
Cm073	L-Glutamic acid	C00025	[M+H]+	148.1	84	0.825	20	Amino acid and derivatives	standard
Cm074	Glutamic acid		[M+H]+	148.1	84	0.89	30	Amino acid and derivatives	putatively annotated
Cm075	DL-Arabinose		[M-H]-	149	59	0.766667	-20	Sugars	standard
Cm076	L-Methionine	C00073	[M+H]+	150	61	1.18	40	Amino acid and derivatives	standard
Cm077	DL-Methionine		[M+H]+	150.1	61	0.87	30	Amino acid and derivatives	standard
Cm078	Orotic acid	C00295	[M-H]-	155	111	1.08	-20	Vitamins	standard
Cm079	L-Histidine	C00135	[M+H]+	156.1	110	0.6775	20	Amino acid and derivatives	standard
Cm080	3-Hydroxy-3-methylpentane-1,5-dioic acid	C03761	[M-H]-	161	99	1.39714	-20	Amino acid and derivatives	standard
Cm081	N-Acetylthreonine		[M+H]+	162	74	1.21	20	Amino acid and derivatives	standard
Cm082	2-Aminoadipic acid (L-Homoglutamic acid)	C00956	[M+H]+	162.1	97.9	0.795	20	Amino acid and derivatives	putatively annotated
Cm083	L-Methionine methyl ester		[M+H]+	164	104	1.77	20	Amino acid and derivatives	standard
Cm084	Terephthalic acid	C06337	[M-H]-	165.027	121	2.99571	-20	Organic acid and derivatives	standard
Cm085	D-Xylonic acid lithium salt		[M-H]-	165.05	75	0.81	-20	Organic acid and derivatives	putatively annotated
Cm086	L-Phenylalanine	C00079	[M+H]+	166	120	1.99	20	Amino acid and derivatives	standard
Cm087	Methionine sulfoxide		[M+H]+	166	102	0.65	20	Amino acid and derivatives	standard
Cm088	D-(+)-Phenylalanine	C02265	[M+H]+	166.19	77	1.92	30	Amino acid and derivatives	standard
Cm089	Phosphoenolpyruvate trisodium salt		[M-3Na+2H]-	166.959	78.8	0.84	-30	Organic acid and derivatives	standard
Cm090	Phosphoenolpyruvic acid		[M]-	166.975	78.7	1.09	-30	Organic acid and derivatives	standard
Cm091	Phthalic acid	C01606	[M+H]+	167.027	121	2.88667	40	Organic acid and derivatives	standard
Cm092	3,4-Dihydroxybenzeneacetic acid		[M-H]-	167.1	123	2.258	-20	Organic acid and derivatives	putatively annotated
Cm093	Quinolinic acid		[M+H]+	168	124.5	0.87	30	Amino acid and derivatives	putatively annotated
Cm094	3-N-Methyl-L-histidine		[M+H]+	170	96	0.67	20	Amino acid and derivatives	standard
Cm095	1-Methylhistidine	C01152	[M+H]+	170.1	124	0.72	20	Amino acid and derivatives	standard
Cm096	Pyridoxine	C00314	[M+H]+	170.1	134.1	1.11	30	Vitamins	standard
Cm097	Suberic acid	C08278	[M-H]-	173.1	111	3.82125	-30	Organic acid and derivatives	standard
Cm098	Glycyl-L-proline		[M+H]+	173.2	115.5	0.79	20	Amino acid and derivatives	standard
Cm099	L-ascorbate	C00072	[M-H]-	175	115	0.84	-20	Vitamins	putatively annotated
Cm100	L-(+)-Arginine	C00062	[M+H]+	175	116	0.733333	20	Amino acid and derivatives	standard
Cm101	L-Theanine	C01047	[M+H]+	175	84	1.13	30	Amino acid and derivatives	standard
Cm102	trans-Citridic acid		[M+H]+	175	99	0.5875	20	Organic acid and derivatives	standard
Cm103	2-Isopropylmalate	C02504	[M-H]-	175.1	115	2.735	-30	Organic acid and derivatives	putatively annotated
Cm104	N-Acetylaspartate	C01042	[M+H]+	176	116	1.19	20	Amino acid and derivatives	putatively annotated
Cm105	L-Citrulline	C00327	[M+H]+	176.1	113	0.76	20	Amino acid and derivatives	standard
Cm106	D-(+)-Glucose	C00031	[M-H]-	179	71	0.756667	-20	Sugars	standard
Cm107	D-(+)-Mannose	C00159	[M-H]-	179	59	0.87	-30	Sugars	standard
Cm108	D-(+)-Galactose	C00124	[M-H]-	179	59	0.74	-30	Sugars	standard
Cm109	Cys-gly	C01419	[M+H]+	179	76	0.78	20	Amino acid and derivatives	standard
Cm110	Glucosamine	C00329	[M+H]+	180	162	0.61	10	Sugars	putatively annotated
Cm111	Nicotinuric acid		[M+H]+	181.1	135.1	1.37	30	Amino acid and derivatives	putatively annotated
Cm112	L-(-)-Tyrosine	C00082	[M+H]+	182.1	136.1	1.12571	20	Amino acid and derivatives	standard
Cm113	H-HomoArg-OH	C01924	[M+H]+	189	144	0.68	20	Amino acid and derivatives	standard
Cm114	N-Glycyl-L-leucine	C02155	[M+H]+	189.1	86	1.918	20	Amino acid and derivatives	standard
Cm115	Azelaic acid	C08261	[M+H]+	189.105	97	4.4275	20	Organic acid and derivatives	standard
Cm116	N6-Acetyl-L-lysine	C02727	[M+H]+	189.2	126	1.02143	20	Amino acid and derivatives	standard
Cm117	L-Homocitrulline	C02427	[M+H]+	190.1	127	0.83	20	Amino acid and derivatives	standard
Cm118	N-Acetyl-L-glutamic acid	C00624	[M+H]+	190.1	130	1.23	20	Amino acid and derivatives	standard
Cm119	Citric acid	C00158	[M-H]-	191	111	0.84	-20	Organic acid and derivatives	standard
Cm120	Quinic acid	C00296	[M-H]-	191	85	1.13286	-30	Organic acid and derivatives	standard
Cm121	Citric acid monohydrate		[M-H]-	191	111	1.18	-30	Organic acid and derivatives	standard
Cm122	2,6-Diaminooimelic acid	C00666	[M+H]+	191.095	128	0.73	20	Amino acid and derivatives	standard
Cm123	d-a-Galacturonic acid	C00333	[M-H]-	193	113.1	0.79	-16	Sugars	putatively annotated
Cm124	D-glucoronic acid	C00191	[M-H]-	193.141	73	0.72	-20	Sugars	standard
Cm125	(3,4-Dimethoxyphenyl) acetic acid		[M-H]-	195.074	121	3.89667	-20	Organic acid and derivatives	standard
Cm126	Gluconic acid	C00257	[M+H]+	197.058	153	0.49	30	Sugars	standard
Cm127	Sebacate	C08277	[M-H]-	201.121	139	4.84	-40	Organic acid and derivatives	standard
Cm128	S-Sulfo-L-cysteine		[M+H]+	202	120	0.8	30	Amino acid and derivatives	putatively annotated
Cm129	Acylcarnitine 2:0		[M+H]+	204.1	85.05	0.838	30	Lipids	putatively annotated
Cm130	L-Tryptophan	C00078	[M+H]+	205.1	146	2.4675	20	Amino acid and derivatives	standard
Cm131	3-(6-Hydroxy-3,4-dioxo-1,5-cyclohexadien-1-yl)-L-alanine		[M-H]-	210.1	135.1	1.53	-40	Amino acid and derivatives	putatively annotated
Cm132	2-Deoxyribose 1-phosphate	C00672	[M-H]-	213.1	97	0.972	-20	Sugars	putatively annotated
Cm133	Nα-Acetyl-L-arginine		[M+H]+	217.1	158	1.12	20	Amino acid and derivatives	standard
Cm134	(5-L-Glutamyl)-L-amino acid	C03740	[M+H]+	219	202	1.13	20	Amino acid and derivatives	standard
Cm135	D-Pantothenic acid	C00864	[M+H]+	220.2	202.1	2.275	20	Vitamins	standard
Cm136	5-Hydroxy-L-tryptophan	C00643	[M+H]+	221.1	204	1.58	20	Amino acid and derivatives	standard
Cm137	N-Acetyl-D-glucosamine	C00140	[M+H]+	222	144	0.595	20	Sugars	standard
Cm138	Lysine butyrate		[M+H]+	235.1	118.3	0.77	20	Amino acid and derivatives	putatively annotated
Cm139	N'-Formylkynurenine	C02700	[M+H]+	237.1	146	2.01	30	Amino acid and derivatives	putatively annotated
Cm140	Palmitaldehyde	C00517	[M-H]-	239	223	6.74143	-20	Lipids	standard
Cm141	Biotin	C00120	[M+H]+	245.09	227	3.32	20	Vitamins	standard
Cm142	γ-Glu-cys	C00669	[M+H]+	251.3	84	1.12	30	Amino acid and derivatives	standard
Cm143	Nicotinate ribonucleoside	C05841	[M+H]+	256.2	124.1	0.802857	10	Vitamins	putatively annotated
Cm144	D-Glucose 6-phosphate	C00092	[M-H]-	259	97	0.694286	-20	Sugars	standard
Cm145	Glucose-1-phosphate		[M-H]-	259	97	0.78	-30	Sugars	standard
Cm146	D-Fructose 6-phosphate-disodium salt		[M-2Na+H]-	259.022	97	0.8	-30	Sugars	standard
Cm147	Thiamine	C00378	[M+H]+	265.1	122.1	0.74	20	Vitamins	standard
Cm148	(-)-Epiafzelechin	C12128	[M+H]+	275.1	107	3.74	30	Flavonoids	standard
Cm149	Octadeca-11E,13E,15Z-trienoic acid		[M+H]+	279.2	149.4	9.64	20	Lipids	putatively annotated
Cm150	Punicic acid	C08364	[M+H]+	279.3	95.1	8.905	20	Lipids	putatively annotated
Cm151	Asp-phe		[M+H]+	281.3	166	2.49333	20	Amino acid and derivatives	standard
Cm152	Nicotinic acid-glucoside		[M+H]+	286	124	2.032	30	Vitamins	putatively annotated
Cm153	D-Sedoheptuiose 7-phosphate		[M-H]-	289	97	1.075	-20	Sugars	standard
Cm154	Glucarate O-Phosphoric acid		[M-H]-	289.1	97	1.09	-40	Sugars	putatively annotated
Cm155	L-Epicatechin	C09727	[M+H]+	291	139	3.27	20	Flavonoids	standard
Cm156	Catechin	C06562	[M+H]+	291.079	139	2.97	20	Flavonoids	standard
Cm157	4'-Hydroxy-5,7-dimethoxyflavanone		[M-H]-	299.1	223.1	6.74333	-30	Flavonoids	putatively annotated
Cm158	Chrysoeriol	C04293	[M+H]+	301.063	286.01	5.7325	40	Flavonoids	standard
Cm159	Kaempferide	C10098	[M+H]+	301.1	286	4.04	30	Flavonoids	putatively annotated
Cm160	Hesperetin	C01709	[M+H]+	303.079	177	5.63	30	Flavonoids	putatively annotated
Cm161	Dihydroquercetin	C01617	[M+H]+	305.058	231	4.08	30	Flavonoids	standard
Cm162	Glutathione reduced form	C00051	[M+H]+	308	233	1.13	20	Amino acid and derivatives	standard
Cm163	2,5-dihydroxy benzoic acid O-hexside		[M-H]-	315.1	153	1.895	-20	Organic acid and derivatives	putatively annotated
Cm164	S-(methyl)glutathione	C11347	[M+H]+	322.4	130	1.23	30	Amino acid and derivatives	standard
Cm165	Pyridoxine O-glucoside		[M+H]+	332.1	314.3	1.14	20	Vitamins	putatively annotated
Cm166	D-(+)-Sucrose		[M-H]-	341	119	0.775	-20	Sugars	standard
Cm167	Sinapoyl malate	C02887	[M+H]+	341.079	207.066	2.472	30	Organic acid and derivatives	putatively annotated
Cm168	Galactinol		[M-H]-	341.1	179	0.75	-30	Sugars	standard
Cm169	Melibiose	C05402	[M-H]-	341.116	113	0.78	-30	Sugars	standard
Cm170	4-Pyridoxic acid O-hexoside		[M+H]+	346	184.1	1.7	30	Vitamins	putatively annotated
Cm171	MAG (18:1) isomer1		[M+H]+	357.2	265.3	8.685	20	Lipids	putatively annotated
Cm172	Syringic acid O-glucoside		[M-H]-	359.1	182.1	2.34	-40	Organic acid and derivatives	putatively annotated
Cm173	D-(+)-TrehaloseAnhydrous		[M+NH4]+	360.15	85.1	0.8	30	Sugars	putatively annotated
Cm174	Tangeretin	C10190	[M+H]+	373.121	343	7.49625	40	Flavonoids	standard
Cm175	Riboflavin	C00255	[M+H]+	377	243	3.21	30	Vitamins	standard
Cm176	S-(5'-Adenosyl)-L-methionine	C00019	[M+H]+	399.2	250	0.756667	20	Amino acid and derivatives	standard
Cm177	delta-Tocopherol	C14151	[M+H]+	403.4	373.1	7.1	30	Vitamins	standard
Cm178	LysoPC 10:0		[M+H]+	412.3	184	5.64	30	Lipids	putatively annotated
Cm179	β-Sitosterol	C01753	[M+H]+	415.386	119.197	7.75	30	Lipids	standard
Cm180	LysoPE 14:0		[M+H]+	426.3	285.2	7.625	20	Lipids	putatively annotated
Cm181	Apigenin 5-O-glucoside		[M+H]+	433.1	271.1	4	40	Flavonoids	putatively annotated
Cm182	Apigenin 7-O-glucoside	C04608	[M+H]+	433.1	271.1	4.1	40	Flavonoids	standard
Cm183	LysoPC 12:1		[M+H]+	440.1	184.5	6.75	40	Lipids	putatively annotated
Cm184	(-)-Epicatechin gallate		[M-H]-	441.3	169	3.89	-30	Flavonoids	putatively annotated
Cm185	Glycitin	C16195	[M-H]-	445	283	3.888	-30	Flavonoids	putatively annotated
Cm186	Eriodictyol C-hexoside		[M-H]-	449.1	287	3.295	-20	Flavonoids	putatively annotated
Cm187	Kaempferol 7-O-glucoside		[M+H]+	449.1	287.1	4.03	30	Flavonoids	standard
Cm188	LysoPE 16:0		[M+H]+	454.2	313.3	8.675	30	Lipids	standard
Cm189	Aspartic acid di-O-glucoside		[M+H]+	458.1	116.3	0.79	20	Amino acid and derivatives	putatively annotated
Cm190	Anthranilate O-hexosyl-O-hexoside		[M-H]-	460.1	117.9	0.735	-30	Organic acid and derivatives	putatively annotated
Cm191	Chrysoeriol 5-O-glucoside		[M+H]+	463.123	301	3.98	30	Flavonoids	putatively annotated
Cm192	Chrysoeriol 7-O-hexoside		[M+H]+	463.2	301.1	4.33	30	Flavonoids	putatively annotated
Cm193	Quercetin 4'-O-glucoside		[M+H]+	465	303	3.85	30	Flavonoids	standard
Cm194	Quercetin 3-O-glucoside	C05623	[M+H]+	465	303	3.80714	20	Flavonoids	standard
Cm195	Hyperoside	C10073	[M+H]+	465.096	303	3.73	30	Flavonoids	standard
Cm196	Isoquercitroside		[M+H]+	465.096	303	3.9	30	Flavonoids	standard
Cm197	Delphinidin 3-O-glucoside	C12138	[M]+	465.1	303	2.38	30	Flavonoids	standard
Cm198	Delphinidin 3-O-galactoside chloride		[M]+	465.103	303.1	2.24	30	Flavonoids	putatively annotated
Cm199	LysoPC 14:0		[M+H]+	468.1	184.4	7.675	40	Lipids	standard
Cm200	LysoPC 14:0 (2n isomer)		[M+H]+	468.3	184	7.504	40	Lipids	standard
Cm201	methylQuercetin O-hexoside		[M+H]+	479	317.1	3.84	40	Flavonoids	putatively annotated
Cm202	Isorhamnetin 3-O-glucoside		[M+H]+	479.119	317	4.18	30	Flavonoids	standard
Cm203	LysoPE 18:1		[M+H]+	480.1	339.9	8.795	20	Lipids	putatively annotated
Cm204	LysoPE 18:1 (2n isomer)		[M+H]+	480.5	339.2	8.795	20	Lipids	putatively annotated
Cm205	Tricin 7-O-glucoside		[M+H]+	493.1	331	4.31	30	Flavonoids	putatively annotated
Cm206	LysoPC 16:0		[M+H]+	496.3	184.2	8.74	40	Lipids	standard
Cm207	LysoPC 16:0 (2n isomer)		[M+H]+	496.33	184	8.5675	40	Lipids	standard
Cm208	Panose	C00713	[M-H]-	503.2	179	0.8	-30	Sugars	standard
Cm209	D-(+)-Melezitose		[M+H]+	505.169	163	0.77	20	Sugars	standard
Cm210	LysoPC 18:3 (2n isomer)		[M+H]+	518.2	184.1	7.665	30	Lipids	putatively annotated
Cm211	LysoPC 18:3		[M+H]+	518.3	459.3	8.735	30	Lipids	putatively annotated
Cm212	LysoPC 18:2 (2n isomer)		[M+H]+	520	184.5	8.19	40	Lipids	standard
Cm213	LysoPC 18:2		[M+H]+	520.3	502.2	8.36	30	Lipids	standard
Cm214	LysoPC 18:1		[M+H]+	522.1	504.2	9.035	20	Lipids	standard
Cm215	LysoPC 18:1 (2n isomer)		[M+H]+	522.4	184	8.855	30	Lipids	standard
Cm216	LysoPC 18:0 (2n isomer)		[M+H]+	524.1	184	8.84	20	Lipids	standard
Cm217	1-Stearoyl-sn-glycero-3-phosphocholine		[M+H]+	524.3	184.1	9.15	30	Lipids	putatively annotated
Cm218	β-acetyl-γ-O-alkyl-L-α-phosphatidylcholine		[M+H]+	524.3	184.2	9.02	30	Lipids	putatively annotated
Cm219	LysoPC 18:0		[M+H]+	524.36	184	9.6875	40	Lipids	standard
Cm220	lysoPC 18:0 (sn-2)		[M+H]+	524.36	184.07	8.99	30	Lipids	putatively annotated
Cm221	Tricin 4'-O-β-guaiacylglycerol		[M+H]+	527.1	331	5.86	30	Flavonoids	putatively annotated
Cm222	LysoPC 20:4		[M+H]+	544.4	485.2	8.89167	30	Lipids	putatively annotated
Cm223	Taurocholic acid	C05122	[M+H]+	556.28	133	10.06	30	Organic acid and derivatives	putatively annotated
Cm224	Selgin O-malonylhexoside		[M+H]+	565	317	4.44	30	Flavonoids	putatively annotated
Cm225	Procyanidin A1		[M+H]+	577	287	3.67	37	Flavonoids	standard
Cm226	Procyanidin A2	C10237	[M+H]+	577	287.01	3.94	38	Flavonoids	standard
Cm227	Procyanidin B1		[M-H]-	577.1	407	2.73	-30	Flavonoids	putatively annotated
Cm228	Procyanidin B3		[M-H]-	577.1	407.1	2.87	-31	Flavonoids	standard
Cm229	Procyanidin A3		[M+H]+	577.1	425.3	2.87	20	Flavonoids	putatively annotated
Cm230	Vitexin 2''-O-beta-L-rhamnoside	C12628	[M+H]+	579	433	3.49	30	Flavonoids	standard
Cm231	Procyanidin B2		[M+H]+	579.1	427.1	2.835	21	Flavonoids	standard
Cm232	Kaempferol 3,7-dirhamnoside	C16981	[M+H]+	579.2	287.1	3.77	40	Flavonoids	standard
Cm233	Chrysoeriol 7-O-rutinoside		[M+H]+	609.4	301	4.025	40	Flavonoids	putatively annotated
Cm234	Glutathione oxidized	C00127	[M+H]+	613.152	484	1.135	30	Amino acid and derivatives	standard
Cm235	DGMG (18:2) isomer3		[M+H]+	696.4	355.4	8.24	30	Lipids	putatively annotated
Cm236	C-hexosyl-luteolin O-p-coumaroylhexoside		[M+H]+	757.2	147.1	3.69	60	Flavonoids	putatively annotated
Cm237	C-hexosyl-apigenin O-hexosyl-O-hexoside		[M+H]+	757.3	595.2	3.47	30	Flavonoids	putatively annotated

## Sheet: Table S5
Table S5. Quantitative results of metabolites from two coconut varieties over three growth stages by LC-MS.
ID	Compounds	Class	HT-7-1	HT-7-2	HT-7-3	HT-8-1	HT-8-2	HT-8-3	HT-9-1	HT-9-2	HT-9-3	GD-7-1	GD-7-2	GD-7-3	GD-8-1	GD-8-2	GD-8-3	GD-9-1	GD-9-2	GD-9-3
Cm001	Sarcosine	Amino acid and derivatives	51596.9	275251	262149	90904	149786	24407.6	65832.4	250179	42607.8	277741	195197	64966.1	155338	149882	144656	89031.4	260123	208068
Cm002	L-Alanine	Amino acid and derivatives	4.05558e+07	2.89141e+07	4.24721e+07	3.957e+07	3.34963e+07	3.08289e+07	3.20882e+07	2.77253e+07	3.00858e+07	7.97345e+07	6.47004e+07	4.60649e+07	5.65865e+07	5.60749e+07	4.1489e+07	5.81532e+07	6.63994e+07	7.66299e+07
Cm003	Beta-Alanine	Amino acid and derivatives	3.04347e+07	2.13307e+07	3.12284e+07	2.87003e+07	2.65358e+07	2.79522e+07	2.52261e+07	2.41316e+07	2.63687e+07	6.29049e+07	5.31277e+07	3.82124e+07	4.56296e+07	3.83905e+07	3.5542e+07	4.39628e+07	4.65165e+07	5.21889e+07
Cm004	Phosphoric acid	Organic acid and derivatives	1.20388e+09	1.21884e+09	1.19568e+09	1.09764e+09	1.00695e+09	1.05541e+09	1.19028e+09	1.32136e+09	1.19255e+09	7.87622e+08	8.63041e+08	9.07219e+08	1.15583e+09	1.18875e+09	1.17133e+09	6.88524e+08	7.60368e+08	6.98421e+08
Cm005	1-Aminocyclopropanecarboxylic acid	Amino acid and derivatives	2.12949e+06	2.49531e+06	1.86922e+06	2.75949e+06	3.03544e+06	3.09088e+06	3.16174e+06	3.20089e+06	3.05396e+06	2.97928e+06	3.16535e+06	3.35217e+06	3.22416e+06	2.92258e+06	3.7214e+06	4.84353e+06	5.00367e+06	4.37368e+06
Cm006	2-Hydroxybutanoic Acid	Organic acid and derivatives	96978.3	52974.2	74251.1	33942.7	36780.2	36448.8	93424.4	62986	58460.4	52203.4	38422.9	33697.6	61824.1	52114.1	53248.6	43225.6	26450.8	28154.6
Cm007	3-Hydroxybutyrate	Organic acid and derivatives	3.41836e+06	2.8306e+06	3.10504e+06	2.9826e+06	2.33272e+06	2.54626e+06	2.24669e+06	2.54501e+06	2.36736e+06	5.10229e+06	4.57234e+06	4.36624e+06	1.89076e+06	1.81057e+06	1.54669e+06	2.16944e+06	1.98134e+06	1.92168e+06
Cm008	2-Aminoisobutyric acid	Amino acid and derivatives	7.92728e+07	9.03553e+07	9.10105e+07	1.05717e+08	9.98048e+07	8.48508e+07	1.0915e+08	9.32262e+07	9.38468e+07	1.35326e+08	9.76009e+07	1.02662e+08	1.22965e+08	1.05246e+08	8.8754e+07	1.01263e+08	8.12786e+07	7.40411e+07
Cm009	N,N-Dimethylglycine	Amino acid and derivatives	6.03627e+07	6.39603e+07	5.42916e+07	3.08611e+07	2.49433e+07	1.89553e+07	4.95349e+07	3.71394e+07	3.963e+07	2.11504e+07	1.86408e+07	1.61218e+07	3.47714e+07	3.49007e+07	3.33509e+07	8.6557e+06	8.26216e+06	7.07956e+06
Cm010	γ-aminobutyric acid	Organic acid and derivatives	1.56284e+08	1.84833e+08	1.75152e+08	7.47438e+07	7.41703e+07	6.14213e+07	1.38893e+08	1.15222e+08	1.22418e+08	5.05668e+07	5.05825e+07	4.43997e+07	1.00146e+08	1.07438e+08	9.39923e+07	1.55274e+07	1.79503e+07	1.61038e+07
Cm011	D-2-Aminobutyric acid	Amino acid and derivatives	2.8996e+08	2.87697e+08	2.86121e+08	3.33717e+08	3.32606e+08	3.19584e+08	3.42436e+08	3.29116e+08	3.21526e+08	3.25505e+08	3.29538e+08	3.2897e+08	3.68053e+08	3.35455e+08	3.23369e+08	3.50832e+08	3.14568e+08	2.93377e+08
Cm012	R-3-aminobutyrate	Amino acid and derivatives	2.62675e+08	2.82454e+08	2.70866e+08	3.34812e+08	3.2192e+08	3.10021e+08	2.96507e+08	3.51193e+08	2.99681e+08	3.02619e+08	3.18571e+08	3.11627e+08	3.59408e+08	2.96761e+08	2.91112e+08	3.36275e+08	3.01712e+08	2.79176e+08
Cm013	L-Serine	Amino acid and derivatives	2.61472e+07	1.40084e+07	1.98282e+07	2.42706e+07	1.83579e+07	1.63703e+07	2.22116e+07	2.52171e+07	1.89211e+07	2.33075e+07	2.05048e+07	1.3312e+07	3.78715e+07	4.83744e+07	3.11699e+07	2.99681e+07	4.48046e+07	4.04717e+07
Cm014	Histamine	Amino acid and derivatives	3.79e+06	3.82777e+06	4.26145e+06	2.64675e+06	3.68741e+06	2.46951e+06	3.90191e+06	5.41325e+06	4.07098e+06	2.86139e+06	3.65209e+06	3.59487e+06	1.44902e+06	2.11262e+06	3.24926e+06	3.48213e+06	3.28761e+06	2.28955e+06
Cm015	Creatinine	Organic acid and derivatives	133536	99715.6	74583.1	118715	95659.2	116540	112371	124018	95044.2	77884.7	101000	118307	103888	103117	111286	92574.2	114264	106568
Cm016	Fumaric acid	Organic acid and derivatives	533553	427915	403429	371453	273530	437754	114723	407722	575313	459005	446631	483569	157432	116578	315844	589334	373193	190238
Cm017	D-Pyrrolidine-2-carboxylic acid	Amino acid and derivatives	7.71203e+08	6.65391e+08	7.2549e+08	7.22801e+08	7.23507e+08	7.67309e+08	6.16931e+08	6.3994e+08	6.22842e+08	8.18253e+08	8.18085e+08	7.79097e+08	6.62783e+08	6.14605e+08	6.88307e+08	6.3311e+08	6.69557e+08	6.41134e+08
Cm018	L-Proline	Amino acid and derivatives	8.08169e+08	7.12707e+08	8.52511e+08	7.72848e+08	7.44825e+08	8.00085e+08	6.48792e+08	6.81172e+08	6.5956e+08	8.57557e+08	8.4942e+08	8.39689e+08	7.38307e+08	6.89048e+08	7.34024e+08	7.18357e+08	6.96973e+08	6.75597e+08
Cm019	D-Proline	Amino acid and derivatives	6.76083e+08	7.36458e+08	7.12908e+08	7.63578e+08	7.70813e+08	7.58617e+08	6.48393e+08	6.03729e+08	6.14398e+08	7.04971e+08	7.5817e+08	8.37483e+08	5.86505e+08	6.71106e+08	7.48652e+08	5.79982e+08	6.03545e+08	6.82987e+08
Cm020	Methylmalonic acid	Organic acid and derivatives	4.59172e+07	4.15165e+07	4.02362e+07	5.09927e+07	4.33842e+07	4.00394e+07	4.7639e+07	4.75046e+07	4.34127e+07	1.01407e+08	9.70036e+07	9.84147e+07	5.01708e+07	4.50817e+07	4.47702e+07	1.01319e+08	8.82623e+07	8.35134e+07
Cm021	3-Hydroxy-3-methyl butyric acid	Organic acid and derivatives	961599	916318	812901	1.25959e+06	1.22104e+06	1.14774e+06	1.48155e+06	1.36719e+06	1.43379e+06	647688	625797	577424	1.43123e+06	1.29844e+06	1.26161e+06	659023	605898	603407
Cm022	Aminomalonic acid	Organic acid and derivatives	1.76684e+06	1.50575e+06	1.43e+06	1.85796e+06	1.54483e+06	1.47765e+06	1.66708e+06	1.68699e+06	1.53641e+06	3.76633e+06	3.54667e+06	3.47792e+06	1.88141e+06	1.65563e+06	1.61031e+06	3.68118e+06	3.1792e+06	3.10322e+06
Cm023	DL-Norvaline	Amino acid and derivatives	5.00634e+08	4.26876e+08	4.04891e+08	4.24715e+08	4.19838e+08	4.09952e+08	3.65301e+08	3.39168e+08	3.34847e+08	4.30727e+08	4.35885e+08	3.57312e+08	3.99271e+08	3.3312e+08	3.60795e+08	3.72143e+08	3.61468e+08	3.41831e+08
Cm024	N-acetylglycine	Amino acid and derivatives	120205	60732	106483	25961.6	65535.9	84097.8	105365	179962	102359	1.01782e+06	781659	794179	130578	204841	186821	814534	702365	756751
Cm025	L-Homoserine	Amino acid and derivatives	20072	35448.3	31548.1	72559.3	157814	70963.4	93143.1	59808.1	96437.1	28630.6	32746.5	41948.1	44743.7	36010.9	127648	55268.5	103909	55028.2
Cm026	L-Valine	Amino acid and derivatives	5.08187e+08	4.49363e+08	4.4858e+08	4.32217e+08	4.3509e+08	4.36595e+08	3.72497e+08	3.56237e+08	3.69741e+08	4.2782e+08	4.51845e+08	3.68216e+08	3.91602e+08	3.57887e+08	3.7454e+08	3.72065e+08	3.79841e+08	3.61706e+08
Cm027	D-(-)-Valine	Amino acid and derivatives	2.67759e+08	2.80663e+08	2.83757e+08	2.35438e+08	2.29844e+08	2.21677e+08	1.86408e+08	1.74498e+08	1.8457e+08	2.26415e+08	2.14591e+08	2.01452e+08	2.0786e+08	2.08775e+08	1.95443e+08	1.87962e+08	1.73576e+08	1.82285e+08
Cm028	Succinic acid	Organic acid and derivatives	1.38369e+07	1.36896e+07	1.58563e+07	1.83923e+07	1.80536e+07	1.98055e+07	1.47815e+07	1.47995e+07	1.71991e+07	3.31281e+07	3.06136e+07	3.05963e+07	2.1063e+07	1.86443e+07	1.71714e+07	3.22592e+07	2.94118e+07	3.27273e+07
Cm029	L-Threonine	Amino acid and derivatives	3.40879e+07	2.73826e+07	3.21226e+07	3.2126e+07	3.16504e+07	2.49694e+07	2.24902e+07	1.86461e+07	1.76164e+07	3.00925e+07	2.39452e+07	2.15066e+07	3.06826e+07	3.9748e+07	2.57953e+07	3.17505e+07	3.73789e+07	4.49385e+07
Cm030	Homoserine	Amino acid and derivatives	5.32685e+06	3.65623e+06	5.47456e+06	4.59914e+06	4.72161e+06	4.97427e+06	3.39225e+06	3.3506e+06	3.70702e+06	6.15174e+06	5.46148e+06	3.96238e+06	6.02505e+06	4.71339e+06	4.41914e+06	5.62974e+06	5.38648e+06	5.82158e+06
Cm031	Benzoic acid	Organic acid and derivatives	291626	290758	281806	257039	265676	267535	276479	284083	272995	203218	235824	205726	196251	209500	212751	229014	220997	250326
Cm032	D-(-)-Threose	Sugars	845307	931334	661823	986127	843639	776096	1.28915e+06	1.44954e+06	1.22829e+06	5.26403e+06	5.14454e+06	5.19117e+06	1.13073e+07	8.35676e+06	1.07426e+07	1.48663e+06	1.53383e+06	1.61171e+06
Cm033	L-Cysteine	Amino acid and derivatives	2.50641e+06	1.46455e+06	1.85485e+06	812328	745244	575420	919715	776736	736492	776595	704071	431629	1.04419e+06	904781	802723	724238	692882	448026
Cm034	Nicotinic acid	Vitamins	3.17115e+07	3.00136e+07	2.9616e+07	3.15352e+07	3.07616e+07	2.0526e+07	9.28869e+06	1.28176e+07	1.33571e+07	4.2988e+06	5.27087e+06	4.1288e+06	1.1659e+07	1.41382e+07	1.21488e+07	1.51803e+07	1.24318e+07	1.23093e+07
Cm035	2-Picolinic acid	Organic acid and derivatives	4.4558e+06	4.97655e+06	4.28585e+06	3.72924e+06	4.27804e+06	2.91053e+06	1.36653e+06	1.99378e+06	1.65134e+06	377191	688503	316800	1.64919e+06	2.23373e+06	2.16807e+06	2.78421e+06	1.98958e+06	1.56919e+06
Cm036	2-Aminoethanesulfonic acid	Organic acid and derivatives	292757	185814	290461	345876	370532	241893	200181	301968	296347	350665	224372	244377	322157	319385	259084	270513	249625	327932
Cm037	L-Pipecolic acid	Amino acid and derivatives	81095.3	52504.9	50545.3	44563	22355	28525.4	54085.4	60283.3	39024.7	39129.7	38152.7	46339.7	60079.2	37510.4	45799.9	30433.5	26471.5	33341.2
Cm038	Citraconic acid	Organic acid and derivatives	238107	250380	161284	179912	165172	152827	384808	249817	213758	371939	295701	209213	428583	238652	227287	337149	242495	225741
Cm039	5-oxoproline	Amino acid and derivatives	1.46281e+08	1.3747e+08	1.50079e+08	8.76866e+07	1.06445e+08	1.05469e+08	1.2038e+08	1.13591e+08	1.23086e+08	1.02286e+08	1.09733e+08	1.69107e+08	1.37072e+08	1.04572e+08	1.04651e+08	9.68749e+07	9.4917e+07	1.02869e+08
Cm040	L-PyroglutamicAcid	Amino acid and derivatives	2.55308e+08	2.71986e+08	2.47294e+08	1.7117e+08	1.78754e+08	1.92638e+08	2.8432e+08	2.24468e+08	2.65615e+08	1.98652e+08	1.54857e+08	1.78915e+08	1.49395e+08	1.54495e+08	1.34174e+08	1.29373e+08	1.28822e+08	1.14201e+08
Cm041	D-Pipecolinic acid	Organic acid and derivatives	2.49578e+08	3.2018e+08	2.8048e+08	1.89398e+08	1.67161e+08	2.00315e+08	3.27775e+08	2.99706e+08	3.12711e+08	1.85713e+08	2.33675e+08	2.1154e+08	1.79375e+08	1.6565e+08	1.36659e+08	1.27204e+08	1.46992e+08	1.45003e+08
Cm042	ethylmalonate	Organic acid and derivatives	1.03795e+06	910900	927879	1.52511e+06	1.60465e+06	1.34087e+06	695561	647673	644019	946766	894502	869903	1.28661e+06	1.22397e+06	1.18688e+06	498911	470880	436807
Cm043	Glutaric acid	Organic acid and derivatives	1.16262e+06	1.18177e+06	1.02791e+06	2.54894e+06	2.43091e+06	2.33673e+06	1.72631e+06	1.62523e+06	1.58042e+06	2.14998e+06	1.99397e+06	1.99446e+06	3.78783e+06	3.47274e+06	3.1887e+06	902481	895476	993874
Cm044	(S)-(-)-2-Hydroxyisocaproic acid	Organic acid and derivatives	43841.3	47384	50387.4	84687.1	89896.5	90784	67047.4	69789.2	60676	106076	119187	112851	133672	137236	125993	79501.4	82872.4	79369.4
Cm045	5-hydroxyhexanoic acid	Organic acid and derivatives	5.08881e+06	5.04851e+06	4.66349e+06	1.8617e+06	2.08223e+06	2.11156e+06	3.52084e+06	3.58629e+06	3.22219e+06	1.88776e+06	1.88468e+06	2.00688e+06	982062	967138	963840	523464	521449	501457
Cm046	L-Isoleucine	Amino acid and derivatives	5.63799e+08	5.06851e+08	3.33276e+08	3.32698e+08	6.18366e+08	4.80467e+08	4.40142e+08	5.94527e+08	4.59607e+08	3.60373e+08	3.63043e+08	3.61116e+08	5.13257e+08	3.70593e+08	5.04962e+08	4.51127e+08	4.64237e+08	4.07344e+08
Cm047	trans-4-Hydroxy-L-proline	Amino acid and derivatives	3.30547e+06	3.80485e+06	3.69693e+06	4.37058e+06	4.41137e+06	2.53275e+06	3.81336e+06	2.76951e+06	2.81517e+06	4.27131e+06	4.50661e+06	3.22406e+06	2.50806e+06	4.04373e+06	2.56985e+06	4.57985e+06	6.83759e+06	7.56741e+06
Cm048	Creatine	Organic acid and derivatives	13429.9	107898	83416.5	154089	96494.1	110462	144570	141911	92537.2	138094	273866	189820	559614	327421	268953	39007.9	59489.7	21583.6
Cm049	trans-4-Hydroxy-D-proline	Amino acid and derivatives	3.56358e+06	2.7064e+06	3.46699e+06	2.50385e+06	2.56315e+06	3.06209e+06	2.67268e+06	2.97077e+06	3.036e+06	6.85759e+06	6.91938e+06	3.46604e+06	3.44676e+06	3.26681e+06	2.67946e+06	4.70776e+06	5.11539e+06	6.16055e+06
Cm050	L-Leucine	Amino acid and derivatives	9.61526e+08	8.94846e+08	9.71608e+08	1.00447e+09	1.04426e+09	9.38416e+08	8.97462e+08	9.46966e+08	8.79487e+08	9.1492e+08	9.88101e+08	9.48985e+08	9.18095e+08	9.14368e+08	1.00014e+09	1.00571e+09	8.6954e+08	8.70061e+08
Cm051	alpha-Aminocaproic acid	Amino acid and derivatives	1.22099e+08	9.96503e+07	1.23632e+08	1.30285e+08	1.17536e+08	1.25519e+08	7.74717e+07	9.78614e+07	1.10686e+08	1.24712e+08	1.05165e+08	1.27132e+08	1.13158e+08	1.01744e+08	1.16819e+08	6.58628e+07	5.4156e+07	9.31168e+07
Cm052	D-(+)-Malic acid	Organic acid and derivatives	1.61869e+08	1.3515e+08	1.59284e+08	1.60049e+08	7.15837e+07	9.62283e+07	1.77549e+08	1.2971e+08	1.15145e+08	9.89239e+07	8.83666e+07	1.12575e+08	1.036e+08	7.34511e+07	8.54827e+07	1.33816e+08	9.49656e+07	1.17e+08
Cm053	L-(-)-Malic acid	Organic acid and derivatives	2.03038e+08	1.78443e+08	1.58934e+08	1.1963e+08	1.13438e+08	9.87362e+07	2.08607e+08	1.75651e+08	1.30049e+08	1.04008e+08	9.95681e+07	1.51999e+08	2.08074e+08	9.33922e+07	1.18402e+08	1.43873e+08	1.23171e+08	1.11156e+08
Cm054	L-(+)-Ornithine	Amino acid and derivatives	1.06529e+06	985900	920547	1.69807e+06	1.41239e+06	1.35947e+06	1.57136e+06	1.50771e+06	1.40232e+06	1.28053e+06	1.23096e+06	1.0909e+06	2.81651e+06	2.42725e+06	2.11108e+06	543035	439667	401162
Cm055	L-Asparagine	Amino acid and derivatives	4.94158e+06	3.92454e+06	5.20418e+06	3.76239e+06	3.49573e+06	2.41416e+06	5.3079e+06	4.9451e+06	3.97716e+06	3.77844e+06	3.96244e+06	2.08026e+06	3.10508e+06	4.52666e+06	3.59896e+06	5.29828e+06	7.14073e+06	8.43064e+06
Cm056	L-(+)-Ornithine hydrochloride	Amino acid and derivatives	520270	811843	930256	664768	1.22624e+06	831983	1.03387e+06	484563	1.25446e+06	938848	1.09971e+06	648052	1.89326e+06	1.91488e+06	1.15193e+06	606753	730657	825015
Cm057	Aspartic acid	Amino acid and derivatives	1.03655e+07	1.02173e+07	9.32793e+06	1.23708e+07	1.23217e+07	1.11396e+07	1.09577e+07	1.1517e+07	1.06394e+07	1.04179e+07	1.13062e+07	1.27044e+07	1.06166e+07	1.28082e+07	1.38216e+07	2.25467e+07	2.13449e+07	2.34848e+07
Cm058	L-Aspartic acid	Amino acid and derivatives	4.05613e+07	3.81681e+07	4.10448e+07	3.53291e+07	3.7799e+07	3.4248e+07	3.44568e+07	3.63164e+07	3.28481e+07	3.78942e+07	4.53099e+07	2.99561e+07	3.76276e+07	4.52216e+07	4.81458e+07	6.82298e+07	7.94952e+07	8.10168e+07
Cm059	DL-homocysteine	Amino acid and derivatives	967736	842445	1.14292e+06	714625	595874	710351	797074	736450	695557	1.01156e+06	947674	830726	1.02575e+06	771996	861931	681156	762670	656485
Cm060	Methyl Nicotinate	Vitamins	230660	261242	239526	172691	233749	224342	120955	131257	144365	323836	420919	559772	235815	313058	342125	229277	340368	441898
Cm061	4-Hydroxybenzoic acid	Organic acid and derivatives	2.17454e+06	2.20072e+06	1.8617e+06	1.48256e+06	1.40659e+06	1.30377e+06	811676	786716	762652	705824	655830	734667	718074	651856	548120	598869	648961	599167
Cm062	Urocanic acid	Amino acid and derivatives	1.98819e+06	2.01952e+06	2.0494e+06	2.36932e+06	2.17789e+06	1.8256e+06	3.63859e+06	4.10253e+06	3.345e+06	1.35597e+07	1.26714e+07	1.33827e+07	2.61243e+07	2.08408e+07	2.48339e+07	4.45243e+06	3.68925e+06	4.4381e+06
Cm063	Protocatechuic aldehyde	Flavonoids	800445	704580	672012	967993	1.42996e+06	1.32186e+06	839561	1.03585e+06	929806	833507	1.08942e+06	1.07668e+06	361366	409519	590830	510912	461292	489765
Cm064	trans,trans-Muconic acid	Organic acid and derivatives	7.05128e+06	6.52086e+06	6.28008e+06	4.41592e+06	3.83466e+06	4.26203e+06	4.07126e+06	3.90348e+06	4.37924e+06	2.93091e+06	3.25504e+06	3.45074e+06	3.12736e+06	3.22468e+06	3.59913e+06	5.21781e+06	5.48997e+06	5.59819e+06
Cm065	A-Ketoglutaric acid	Organic acid and derivatives	72883.4	64203.1	54150.2	70736.4	57076	48900.8	77251	83756.2	89814.7	103489	152003	91898.1	65012.6	74773.2	63713.9	84660.7	87698.3	73370.9
Cm066	DL-Glutamine	Amino acid and derivatives	19463.2	48533.2	18949.9	20787.4	20937.5	4776.74	46795.9	17843.7	18556	8009.71	6380.44	5814.7	6705.5	8891.69	2094.73	4791.05	4694.42	4278.78
Cm067	4-Acetamidobutyric acid	Organic acid and derivatives	6.76587e+06	6.83202e+06	6.9734e+06	6.54727e+06	7.04446e+06	7.0396e+06	6.16523e+06	6.30965e+06	5.87263e+06	1.47721e+07	1.55051e+07	1.63537e+07	7.48887e+06	8.09774e+06	8.00161e+06	6.77874e+06	7.10824e+06	7.27235e+06
Cm068	4-Guanidinobutyric acid	Organic acid and derivatives	3.38543e+07	3.60595e+07	2.46423e+07	5.43072e+07	5.08059e+07	5.4063e+07	5.54657e+07	3.91187e+07	3.80838e+07	5.67213e+07	5.36356e+07	4.67843e+07	1.04736e+08	1.25507e+08	9.88414e+07	5.16133e+07	4.70565e+07	3.69022e+07
Cm069	L-(+)-Lysine	Amino acid and derivatives	2.49756e+08	3.2251e+08	2.36342e+08	1.9337e+08	1.95745e+08	1.5853e+08	2.72146e+08	2.72759e+08	2.64121e+08	1.14314e+08	1.17092e+08	1.49701e+08	1.00566e+08	1.2502e+08	1.29054e+08	1.49953e+08	1.46037e+08	1.36248e+08
Cm070	L-Glutamine	Amino acid and derivatives	2.69108e+08	3.06643e+08	2.78667e+08	2.0715e+08	2.07636e+08	1.64946e+08	3.02271e+08	3.09426e+08	2.94335e+08	1.11508e+08	1.27923e+08	1.34862e+08	1.01701e+08	1.42197e+08	1.45791e+08	1.54333e+08	1.77843e+08	1.56138e+08
Cm071	D-(-)-Glutamic acid	Amino acid and derivatives	3.38103e+08	2.82865e+08	3.49637e+08	2.42835e+08	2.69471e+08	2.50539e+08	3.44789e+08	3.41964e+08	3.48041e+08	4.61997e+08	4.44533e+08	4.37168e+08	3.58004e+08	3.86588e+08	3.64068e+08	4.16317e+08	4.61518e+08	5.07914e+08
Cm072	O-Acetylserine	Amino acid and derivatives	341333	513304	520265	678098	698247	764947	628780	450289	689421	1.66982e+06	1.02546e+06	1.31418e+06	1.08179e+06	1.07482e+06	993557	1.96393e+06	1.88328e+06	2.63192e+06
Cm073	L-Glutamic acid	Amino acid and derivatives	3.60253e+08	5.05597e+08	4.3435e+08	4.32247e+08	4.39064e+08	4.04479e+08	5.6652e+08	5.25743e+08	5.47854e+08	5.63414e+08	5.58111e+08	6.49284e+08	4.77902e+08	5.4537e+08	6.08011e+08	6.40162e+08	6.02195e+08	6.33981e+08
Cm074	Glutamic acid	Amino acid and derivatives	2.8646e+08	2.94163e+08	2.77904e+08	2.55019e+08	2.84736e+08	2.90645e+08	3.71344e+08	3.96466e+08	3.94602e+08	4.02858e+08	4.46039e+08	4.68253e+08	3.59155e+08	3.25534e+08	3.82532e+08	4.3851e+08	3.90109e+08	3.91337e+08
Cm075	DL-Arabinose	Sugars	65910.6	79292.8	72091.5	83789.6	80114.7	80413.2	67831	69210.4	73809.7	89166	83413.4	80022.3	91868.9	72308.2	81623.4	95149.8	52682.8	55224.1
Cm076	L-Methionine	Amino acid and derivatives	6.14769e+07	6.18121e+07	6.29378e+07	7.89499e+07	8.40118e+07	8.64116e+07	6.71625e+07	7.11045e+07	5.45755e+07	1.50476e+08	1.49629e+08	1.68375e+08	1.69495e+08	1.61099e+08	1.75308e+08	9.97174e+07	9.90273e+07	1.13161e+08
Cm077	DL-Methionine	Amino acid and derivatives	3.18528e+07	3.67352e+07	3.49126e+07	4.88124e+07	5.27922e+07	4.96027e+07	3.92325e+07	3.3336e+07	3.72321e+07	1.0161e+08	9.37392e+07	8.37995e+07	1.39303e+08	1.27754e+08	1.29648e+08	6.57872e+07	5.99798e+07	6.49592e+07
Cm078	Orotic acid	Vitamins	3191.23	2885.13	3830.12	6908.05	9725.64	9622.1	6623.55	4126.21	2476.33	13400.6	12828.2	10235.1	8940.7	7993.29	4672.67	8087.02	12786.6	9707.32
Cm079	L-Histidine	Amino acid and derivatives	1.63466e+07	1.89706e+07	6.24666e+06	7.7074e+06	1.11053e+07	7.86481e+06	1.19497e+07	1.42161e+07	1.72471e+07	4.94555e+06	8.51475e+06	1.19848e+07	9.39311e+06	5.95293e+06	1.14914e+07	1.07794e+07	9.27837e+06	7.89793e+06
Cm080	3-Hydroxy-3-methylpentane-1,5-dioic acid	Amino acid and derivatives	3.44475e+06	2.98001e+06	2.99462e+06	1.6714e+06	1.3179e+06	1.24883e+06	2.04583e+06	1.94734e+06	1.97193e+06	5.76362e+06	4.69671e+06	4.18472e+06	5.22746e+06	4.1623e+06	3.90088e+06	5.27963e+06	4.80184e+06	4.28683e+06
Cm081	N-Acetylthreonine	Amino acid and derivatives	3.28836e+06	2.89878e+06	3.29675e+06	2.57592e+06	2.17853e+06	2.70306e+06	3.20391e+06	2.91642e+06	2.34757e+06	2.1336e+06	2.34027e+06	2.3322e+06	1.02435e+06	1.0024e+06	1.13992e+06	1.70467e+06	1.26728e+06	1.47191e+06
Cm082	2-Aminoadipic acid (L-Homoglutamic acid)	Amino acid and derivatives	2.33499e+07	2.87761e+07	2.86317e+07	4.58083e+07	4.21848e+07	3.87478e+07	3.48849e+07	3.16263e+07	3.24406e+07	5.39165e+07	5.13601e+07	5.42779e+07	6.55939e+07	6.70987e+07	6.22601e+07	2.46456e+07	2.24724e+07	2.08531e+07
Cm083	L-Methionine methyl ester	Amino acid and derivatives	622626	534434	505602	636139	489526	339792	779014	606264	694310	926210	888663	918884	796038	630891	854207	528968	578643	455856
Cm084	Terephthalic acid	Organic acid and derivatives	359803	293739	244530	233115	276299	277202	207452	259560	294943	196199	288694	302824	219796	298710	243210	249047	159978	305654
Cm085	D-Xylonic acid lithium salt	Organic acid and derivatives	466481	687260	508362	438391	365158	418515	570489	333995	427689	544285	466141	271866	649651	572195	353955	436511	389598	338873
Cm086	L-Phenylalanine	Amino acid and derivatives	4.56108e+08	4.94814e+08	4.84711e+08	4.60404e+08	5.10412e+08	4.89374e+08	4.49252e+08	4.51462e+08	4.81818e+08	4.66118e+08	4.86902e+08	4.2917e+08	5.01764e+08	4.76289e+08	4.62988e+08	4.30954e+08	4.93831e+08	4.56118e+08
Cm087	Methionine sulfoxide	Amino acid and derivatives	7.46e+07	6.84706e+07	6.72814e+07	8.63528e+07	6.78778e+07	6.7335e+07	7.12654e+07	6.62201e+07	6.75397e+07	9.07484e+07	7.72235e+07	6.60421e+07	7.5669e+07	7.66046e+07	7.60976e+07	7.59621e+07	7.11478e+07	5.8851e+07
Cm088	D-(+)-Phenylalanine	Amino acid and derivatives	4.67051e+07	4.47659e+07	4.24032e+07	3.97698e+07	4.08673e+07	3.864e+07	3.35141e+07	2.93536e+07	3.08855e+07	3.3389e+07	3.36584e+07	3.36863e+07	3.77344e+07	3.60399e+07	3.64981e+07	2.69894e+07	2.81359e+07	2.70427e+07
Cm089	Phosphoenolpyruvate trisodium salt	Organic acid and derivatives	84690.1	55082.7	68885.5	19198.6	23818.1	37936.4	40637.3	62679.1	47344.5	41669.3	31443.4	24444.1	35573.8	42906.2	22131	16512	13466.6	21697
Cm090	Phosphoenolpyruvic acid	Organic acid and derivatives	42581.9	43122.6	55588.3	39190.8	37893.7	33547.7	69481.4	30881.3	33419.2	48456.3	29993.6	31315.3	38581.3	32955.3	29874.3	46118	26888.8	34096.3
Cm091	Phthalic acid	Organic acid and derivatives	2.62401e+06	2.27355e+06	2.17892e+06	7.98291e+06	7.6614e+06	7.27589e+06	9.69947e+06	9.48089e+06	8.56902e+06	1.83694e+07	2.01335e+07	1.90865e+07	1.00806e+07	1.07425e+07	1.09387e+07	1.21851e+07	1.28055e+07	1.19307e+07
Cm092	3,4-Dihydroxybenzeneacetic acid	Organic acid and derivatives	18174.7	19928.1	19965	18220.1	13706.2	8860.57	28313.9	29562.1	20874.7	103112	69465.9	58606.1	34902.2	16890.8	20103.4	38690.3	35135.7	30061.5
Cm093	Quinolinic acid	Amino acid and derivatives	100456	158767	95531.8	91559.1	86275.7	154419	127235	97135.7	144022	93965.4	104426	90948.3	43490.5	93340.5	58621.5	149574	172944	194291
Cm094	3-N-Methyl-L-histidine	Amino acid and derivatives	557142	392262	205862	482104	463118	584114	274955	429926	367108	194965	276089	446251	474405	176823	269901	310436	251607	159005
Cm095	1-Methylhistidine	Amino acid and derivatives	1.87312e+06	1.92347e+06	742859	2.99875e+06	3.08427e+06	3.42568e+06	1.58644e+06	2.89608e+06	2.53189e+06	1.3046e+06	1.32406e+06	1.5448e+06	1.9865e+06	748694	1.24205e+06	1.65201e+06	1.0642e+06	673555
Cm096	Pyridoxine	Vitamins	1.7675e+06	1.85202e+06	1.95704e+06	6.62227e+06	5.97621e+06	7.56073e+06	9.21542e+06	9.48134e+06	7.68221e+06	1.53028e+06	1.99813e+06	2.70277e+06	2.08301e+06	1.9173e+06	1.93963e+06	4.17372e+06	5.76472e+06	6.25737e+06
Cm097	Suberic acid	Organic acid and derivatives	99684.7	114484	96867.2	110533	106972	98416.1	123924	125109	101677	114185	106261	103000	117853	91589	85883.6	98716.8	106828	87445.9
Cm098	Glycyl-L-proline	Amino acid and derivatives	188206	268072	227396	219511	283042	284258	213104	231474	197293	241729	297827	244742	276163	236233	249971	279039	163400	196558
Cm099	L-ascorbate	Vitamins	15769	14839.9	16607	50869.3	26964.9	15886.1	28446.6	25389.2	13852.8	43217.3	23837.1	25946.1	32948.3	22737.2	32634.2	5767.68	7580.41	10703.2
Cm100	L-(+)-Arginine	Amino acid and derivatives	1.09605e+08	1.00917e+08	9.4835e+07	1.31145e+08	1.22718e+08	1.23055e+08	1.38017e+08	1.3888e+08	1.48295e+08	2.49676e+08	2.7585e+08	2.16505e+08	2.00964e+08	1.46911e+08	1.30114e+08	1.53753e+08	1.31634e+08	1.20495e+08
Cm101	L-Theanine	Amino acid and derivatives	791079	783521	1.33114e+06	454019	418693	703000	518874	858758	610560	562739	736651	992728	422757	630863	518409	298660	426528	555346
Cm102	trans-Citridic acid	Organic acid and derivatives	3.17865e+06	2.48666e+06	2.52076e+06	2.14734e+06	1.78702e+06	1.82632e+06	1.53021e+06	1.28538e+06	1.1038e+06	1.39968e+06	1.53874e+06	1.23021e+06	677782	321738	343266	1.05944e+06	1.12585e+06	1.07217e+06
Cm103	2-Isopropylmalate	Organic acid and derivatives	147931	95759.9	82839.9	426217	304235	249259	362677	260472	223832	1.46888e+06	1.04727e+06	850299	510131	351803	277057	978650	668341	548170
Cm104	N-Acetylaspartate	Amino acid and derivatives	3.03927e+06	2.46556e+06	2.44258e+06	1.80455e+06	1.74292e+06	1.49461e+06	1.9928e+06	2.0472e+06	1.18067e+06	3.03479e+06	3.46926e+06	3.56494e+06	1.51594e+06	2.17685e+06	2.53291e+06	3.20174e+06	2.65212e+06	3.01795e+06
Cm105	L-Citrulline	Amino acid and derivatives	5.38969e+07	7.12781e+07	5.21164e+07	4.95144e+07	4.2252e+07	3.64466e+07	9.32273e+07	8.02658e+07	7.9343e+07	4.76815e+07	6.23739e+07	7.06619e+07	4.62378e+07	6.57837e+07	6.39083e+07	6.17587e+07	6.37183e+07	6.00148e+07
Cm106	D-(+)-Glucose	Sugars	209704	184537	135178	335399	234197	151862	164884	193410	194191	169554	211455	138176	187833	142475	128066	137625	130203	112455
Cm107	D-(+)-Mannose	Sugars	310281	267046	301481	222834	247752	200544	187517	204720	179383	299656	233020	287695	200566	142769	193741	180572	110954	130685
Cm108	D-(+)-Galactose	Sugars	365509	348932	436771	515665	432403	261141	331776	414681	224546	489376	388114	432372	437383	318698	274028	357184	255170	162513
Cm109	Cys-gly	Amino acid and derivatives	2.15036e+06	3.34318e+06	1.96422e+06	2.76195e+06	1.75521e+06	1.84684e+06	3.03326e+06	2.27374e+06	1.93339e+06	2.2153e+06	2.24758e+06	2.02282e+06	2.61972e+06	2.67997e+06	3.03072e+06	1.50617e+06	1.65519e+06	1.17734e+06
Cm110	Glucosamine	Sugars	6.6246e+06	6.67481e+06	5.85074e+06	7.71015e+06	6.2927e+06	6.12324e+06	6.93151e+06	6.82422e+06	5.55568e+06	8.42248e+06	6.36822e+06	6.50697e+06	7.07536e+06	7.58507e+06	5.81593e+06	7.66263e+06	6.65465e+06	6.23552e+06
Cm111	Nicotinuric acid	Amino acid and derivatives	122964	129565	130060	129177	124358	83945.7	114233	123768	156045	275870	362113	349897	25607.7	22810.6	68900.2	476720	547296	521150
Cm112	L-(-)-Tyrosine	Amino acid and derivatives	3.8737e+08	3.26323e+08	3.55642e+08	3.71208e+08	3.8003e+08	3.38305e+08	2.61513e+08	3.62679e+08	2.56638e+08	3.33981e+08	3.3789e+08	3.38548e+08	2.96257e+08	3.09321e+08	3.43626e+08	3.51562e+08	2.98e+08	2.62177e+08
Cm113	H-HomoArg-OH	Amino acid and derivatives	7.15753e+06	5.42984e+06	4.62862e+06	7.27429e+06	7.42182e+06	7.77169e+06	6.77078e+06	7.0209e+06	5.41303e+06	8.39666e+06	8.32118e+06	6.18863e+06	7.8151e+06	6.44043e+06	6.6057e+06	3.84062e+06	2.99545e+06	2.85336e+06
Cm114	N-Glycyl-L-leucine	Amino acid and derivatives	2.1069e+06	1.99789e+06	1.98933e+06	526777	555819	520793	509890	631423	533591	986704	1.03875e+06	885566	1.43826e+06	1.15482e+06	986157	848214	787433	772019
Cm115	Azelaic acid	Organic acid and derivatives	953395	982680	1.0871e+06	945174	925588	883473	987516	1.22505e+06	1.166e+06	749963	1.13352e+06	1.05711e+06	621086	912143	901505	793780	983009	1.05343e+06
Cm116	N6-Acetyl-L-lysine	Amino acid and derivatives	4.37548e+07	3.50606e+07	3.94287e+07	2.90791e+07	3.35585e+07	3.52194e+07	2.7702e+07	3.00736e+07	2.83714e+07	3.47361e+07	3.52707e+07	3.03602e+07	2.3569e+07	2.1152e+07	2.30463e+07	1.33694e+07	1.29761e+07	1.24466e+07
Cm117	L-Homocitrulline	Amino acid and derivatives	4.3665e+06	4.76881e+06	5.12754e+06	3.88759e+06	3.85735e+06	3.83145e+06	3.43014e+06	3.40562e+06	3.25763e+06	4.05563e+06	3.52456e+06	3.38023e+06	3.04368e+06	3.02548e+06	2.89399e+06	2.02667e+06	1.79997e+06	1.95325e+06
Cm118	N-Acetyl-L-glutamic acid	Amino acid and derivatives	6.85209e+06	7.03542e+06	6.21003e+06	2.94944e+06	2.39936e+06	2.66076e+06	7.74158e+06	7.52988e+06	6.98948e+06	1.51513e+07	1.40742e+07	1.52082e+07	5.29536e+06	5.18391e+06	5.09492e+06	1.2186e+07	1.18422e+07	1.16533e+07
Cm119	Citric acid	Organic acid and derivatives	2.39737e+07	2.6262e+07	2.71052e+07	1.3883e+08	1.42521e+08	1.37188e+08	8.82623e+07	8.06843e+07	8.67389e+07	1.85309e+08	1.69519e+08	1.2945e+08	1.33849e+08	1.25526e+08	1.21388e+08	1.36985e+08	1.28643e+08	1.36584e+08
Cm120	Quinic acid	Organic acid and derivatives	1.3112e+06	1.0209e+06	739123	1.96826e+07	2.12291e+07	1.60663e+07	8.25148e+06	1.15297e+07	1.22364e+07	3.31309e+07	3.42117e+07	3.10643e+07	1.56037e+07	2.0474e+07	1.65809e+07	3.30917e+07	2.88768e+07	2.88311e+07
Cm121	Citric acid monohydrate	Organic acid and derivatives	4.55552e+06	3.43112e+06	3.19951e+06	5.35475e+07	5.56288e+07	4.58957e+07	2.5244e+07	2.73804e+07	2.83955e+07	7.32826e+07	7.80985e+07	7.59226e+07	4.64785e+07	4.54863e+07	3.78337e+07	7.84174e+07	7.66256e+07	7.95621e+07
Cm122	2,6-Diaminooimelic acid	Amino acid and derivatives	2.45013e+06	3.65262e+06	2.82514e+06	1.45954e+06	1.78261e+06	1.3262e+06	3.20302e+06	2.43576e+06	2.52916e+06	2.19018e+06	1.73113e+06	1.86863e+06	2.01598e+06	2.77931e+06	2.63365e+06	1.29907e+06	1.18835e+06	1.2349e+06
Cm123	d-a-Galacturonic acid	Sugars	145968	241811	227182	1.3383e+06	1.02662e+06	1.22155e+06	655754	916828	842460	1.62877e+06	1.43953e+06	1.3948e+06	1.32377e+06	1.22767e+06	1.01463e+06	1.12552e+06	1.15466e+06	1.06918e+06
Cm124	D-glucoronic acid	Sugars	164486	145926	226168	184507	236551	185830	206908	131535	116774	402529	302340	128215	361123	227326	160854	271024	257800	149809
Cm125	(3,4-Dimethoxyphenyl) acetic acid	Organic acid and derivatives	4003.44	4451.04	5144.89	6443.48	8724.47	8427.75	11712.1	11988.5	10388.5	42707.9	52751.5	51679.9	12650.1	18387.3	15897	14441.2	15996.8	15905.9
Cm126	Gluconic acid	Sugars	170604	181370	146848	192060	197247	190748	196637	206488	166165	161645	191319	196834	166812	158813	191171	132224	199018	169370
Cm127	Sebacate	Organic acid and derivatives	35457.8	49766.2	64021.8	288833	291911	249972	148120	201383	149184	395058	350136	304708	335391	307321	250293	249189	256537	225637
Cm128	S-Sulfo-L-cysteine	Amino acid and derivatives	1.20908e+06	1.30493e+06	1.22353e+06	1.63545e+06	1.2811e+06	1.24904e+06	713885	725614	585162	1.33141e+06	1.23757e+06	767940	1.03271e+06	1.22915e+06	1.07855e+06	1.0069e+06	1.09705e+06	1.1433e+06
Cm129	Acylcarnitine 2:0	Lipids	4.01691e+06	4.46514e+06	4.38896e+06	3.15707e+06	2.93738e+06	2.69727e+06	3.20807e+06	2.9574e+06	3.18453e+06	4.81715e+06	5.72484e+06	3.60521e+06	6.5505e+06	5.40459e+06	4.83391e+06	2.95315e+06	2.67199e+06	3.56294e+06
Cm130	L-Tryptophan	Amino acid and derivatives	1.58796e+08	1.25527e+08	9.88531e+07	2.04015e+08	1.80937e+08	1.44299e+08	1.6164e+08	1.41724e+08	1.27119e+08	2.47253e+08	2.22972e+08	2.02649e+08	1.88487e+08	1.44058e+08	1.1937e+08	3.06506e+08	2.75538e+08	2.60581e+08
Cm131	3-(6-Hydroxy-3,4-dioxo-1,5-cyclohexadien-1-yl)-L-alanine	Amino acid and derivatives	104611	126645	115954	94165	78893.2	76200.8	206945	180666	168671	164289	166568	115904	61758.6	73870.2	68239.1	56954.9	66871.9	63246.7
Cm132	2-Deoxyribose 1-phosphate	Sugars	697821	632400	632999	456851	399707	388082	450280	423706	395967	426088	542850	468710	337975	453997	392196	281347	306572	421792
Cm133	Nα-Acetyl-L-arginine	Amino acid and derivatives	363316	515142	347762	217317	150733	120754	256976	233320	268858	92740.4	166397	148222	74021.4	174433	51649.5	508110	307240	191375
Cm134	(5-L-Glutamyl)-L-amino acid	Amino acid and derivatives	962804	759001	892417	584897	524120	411165	913701	986860	548095	3.51758e+06	4.3264e+06	3.44343e+06	759259	772589	885338	2.9015e+06	3.94481e+06	3.8512e+06
Cm135	D-Pantothenic acid	Vitamins	8.61155e+06	8.49705e+06	8.5282e+06	1.1896e+07	1.14251e+07	1.09053e+07	1.44294e+07	1.75105e+07	1.58589e+07	8.26207e+06	9.3649e+06	8.61084e+06	9.30713e+06	1.00665e+07	1.02875e+07	6.4241e+06	6.76795e+06	6.3166e+06
Cm136	5-Hydroxy-L-tryptophan	Amino acid and derivatives	334687	269820	272382	218400	214387	207396	168931	187154	193054	633574	514644	480804	308692	244069	258233	441531	407997	440538
Cm137	N-Acetyl-D-glucosamine	Sugars	6.3552e+06	7.24005e+06	5.57583e+06	7.81345e+06	5.72474e+06	5.39336e+06	6.48423e+06	6.11766e+06	5.69067e+06	8.57592e+06	7.0838e+06	6.09109e+06	8.07961e+06	6.63793e+06	6.07734e+06	7.80692e+06	6.45302e+06	5.93756e+06
Cm138	Lysine butyrate	Amino acid and derivatives	191029	815802	290739	220951	246307	142598	933698	566309	688848	340373	295643	344799	1.06842e+06	971394	830285	965959	986128	1.81989e+06
Cm139	N'-Formylkynurenine	Amino acid and derivatives	75121.6	62900.6	69200.2	102731	78575.6	71337.5	214650	191482	137026	105710	100195	115501	175757	95048.1	83785.8	79727.2	103225	93601.8
Cm140	Palmitaldehyde	Lipids	111480	140799	176884	109629	139126	165745	120227	150240	169579	69228.5	138884	181164	67612.4	126795	173955	71939.7	124003	168122
Cm141	Biotin	Vitamins	3.80445e+06	3.21389e+06	2.9348e+06	5.39013e+06	4.70961e+06	4.91366e+06	6.29323e+06	5.8526e+06	5.03078e+06	5.04954e+06	4.94477e+06	4.66758e+06	5.92455e+06	7.11713e+06	5.99326e+06	2.33535e+06	2.21022e+06	2.20501e+06
Cm142	γ-Glu-cys	Amino acid and derivatives	473240	484408	591109	227829	229020	182678	358467	324680	424096	267218	339143	208002	215208	321792	227187	249967	238849	205700
Cm143	Nicotinate ribonucleoside	Vitamins	2.10149e+08	2.33105e+08	2.05914e+08	2.21059e+08	1.73693e+08	2.14822e+08	1.67776e+08	1.47484e+08	1.65188e+08	2.06756e+08	2.06827e+08	2.01128e+08	1.83213e+08	1.84735e+08	1.57041e+08	1.60412e+08	1.5682e+08	1.75025e+08
Cm144	D-Glucose 6-phosphate	Sugars	4.16434e+06	4.91886e+06	2.47267e+06	1.92578e+06	1.9024e+06	2.66924e+06	4.32043e+06	4.13513e+06	2.92949e+06	2.3144e+06	2.58181e+06	2.68255e+06	3.13645e+06	757843	1.642e+06	988076	1.847e+06	1.24764e+06
Cm145	Glucose-1-phosphate	Sugars	2.53926e+06	1.56149e+06	3.56298e+06	778555	649454	2.26132e+06	1.92237e+06	2.21324e+06	3.68997e+06	1.53904e+06	960437	761632	987654	2.06166e+06	2.21386e+06	1.35915e+06	852796	870584
Cm146	D-Fructose 6-phosphate-disodium salt	Sugars	2.32813e+06	1.09322e+06	2.6418e+06	1.28046e+06	305497	1.00635e+06	3.14754e+06	2.73883e+06	3.00941e+06	1.54335e+06	634006	1.01257e+06	2.56606e+06	2.82166e+06	1.61599e+06	1.49117e+06	949787	1.23539e+06
Cm147	Thiamine	Vitamins	753422	836763	872359	3.54779e+06	3.80979e+06	3.52526e+06	2.45516e+06	2.20939e+06	2.15877e+06	1.34524e+06	1.24082e+06	1.07924e+06	698114	622419	627817	951949	775520	814791
Cm148	(-)-Epiafzelechin	Flavonoids	104333	88397.6	94804.5	365647	329753	287363	162497	147729	137735	44947.4	47193.3	37880.5	29288.3	24710.2	20681.9	54897	57792.9	42026.5
Cm149	Octadeca-11E,13E,15Z-trienoic acid	Lipids	1.10786e+07	1.06562e+07	1.10917e+07	1.07291e+07	1.09932e+07	1.14992e+07	1.08838e+07	1.10356e+07	1.02815e+07	1.17239e+07	1.02543e+07	1.04586e+07	1.1529e+07	1.09247e+07	1.03809e+07	1.11471e+07	1.05922e+07	1.03916e+07
Cm150	Punicic acid	Lipids	14740.7	20646.7	19796.3	12289.5	12059	11867	25009.7	22053.1	22321.1	15599.2	23960.7	21330.9	17317.9	20075.9	20545.4	13052.7	17617.7	18307.8
Cm151	Asp-phe	Amino acid and derivatives	874721	744312	786890	143638	153086	150155	141278	134700	200958	185103	163028	191697	161215	158424	110977	172101	179142	203803
Cm152	Nicotinic acid-glucoside	Vitamins	834878	634488	611698	1.25181e+06	1.13188e+06	1.22291e+06	574788	504462	575262	472493	397277	386838	504733	408914	458511	367201	340595	365207
Cm153	D-Sedoheptuiose 7-phosphate	Sugars	504767	541628	482494	3.54865e+06	3.53266e+06	3.4567e+06	994615	873836	877628	3.74456e+06	4.09663e+06	4.40612e+06	3.65318e+06	4.65167e+06	3.03999e+06	3.1808e+06	3.40166e+06	3.36942e+06
Cm154	Glucarate O-Phosphoric acid	Sugars	898588	856653	876937	6.70642e+06	7.73298e+06	6.43978e+06	1.8492e+06	2.15675e+06	2.24443e+06	9.19778e+06	8.56298e+06	9.81173e+06	9.06885e+06	9.02392e+06	7.09622e+06	6.50285e+06	8.53399e+06	8.59537e+06
Cm155	L-Epicatechin	Flavonoids	4.12416e+07	3.95165e+07	3.06403e+07	6.08242e+07	4.70195e+07	4.24397e+07	7.47523e+07	6.86114e+07	5.61485e+07	4.90984e+07	4.89392e+07	4.81859e+07	2.62799e+07	2.10438e+07	1.85493e+07	3.45231e+07	3.43984e+07	2.48975e+07
Cm156	Catechin	Flavonoids	9.36267e+07	8.03206e+07	7.65606e+07	1.28361e+08	1.22606e+08	1.09095e+08	1.08136e+08	1.05628e+08	9.60059e+07	1.28503e+08	1.19277e+08	1.18727e+08	5.56266e+07	4.96202e+07	4.61112e+07	6.2478e+07	6.43146e+07	6.01759e+07
Cm157	4'-Hydroxy-5,7-dimethoxyflavanone	Flavonoids	19603.7	34341.5	35201.6	20327.1	31574.6	37640.9	25331.2	36663	37525.4	10707.7	31027.1	41227.7	11151.2	26023.3	43511.7	10684	23936	43104.7
Cm158	Chrysoeriol	Flavonoids	1.03835e+06	1.15508e+06	1.18162e+06	4.23385e+06	4.63602e+06	4.33776e+06	2.30204e+06	2.42907e+06	2.36597e+06	2.30203e+06	4.22434e+06	4.45643e+06	1.42863e+06	2.22653e+06	2.51343e+06	1.09941e+06	1.78363e+06	1.85408e+06
Cm159	Kaempferide	Flavonoids	77182.9	105840	71374.8	545018	615699	804997	688130	511999	600338	200306	259235	202526	434861	504788	627763	303039	346279	253763
Cm160	Hesperetin	Flavonoids	6884.61	14601.3	24276.9	49335.8	40092.2	42090.3	234611	224732	205800	1.2782e+06	1.83491e+06	2.02031e+06	397715	683492	695074	121629	165548	199437
Cm161	Dihydroquercetin	Flavonoids	1543.53	4574.21	1450.02	13307.8	7547.14	2110.74	21844.6	25083.4	39842.3	11145.4	10177.7	9204.36	3622.4	12372.7	9285.67	13551.2	16441.9	13613
Cm162	Glutathione reduced form	Amino acid and derivatives	2.48312e+08	1.82558e+08	1.86056e+08	2.16855e+08	1.76331e+08	1.86693e+08	2.21743e+08	2.41489e+08	2.01197e+08	2.78053e+08	2.48387e+08	2.16871e+08	2.02118e+08	1.78847e+08	2.44483e+08	2.01441e+08	1.59856e+08	1.65231e+08
Cm163	2,5-dihydroxy benzoic acid O-hexside	Organic acid and derivatives	54684	47863.3	45630.1	54541.2	75302	53496.1	43628.9	45211.9	52060.7	75237.3	71408.5	53107.4	172785	111384	91042.9	75796.7	65780.9	59876.1
Cm164	S-(methyl)glutathione	Amino acid and derivatives	155034	217123	154688	174090	156847	220026	178499	257887	244020	310939	280197	276597	485350	666897	661141	118436	214178	175371
Cm165	Pyridoxine O-glucoside	Vitamins	1.42909e+06	1.06613e+06	1.34215e+06	1.93743e+07	1.23028e+07	1.51883e+07	6.37302e+06	5.35076e+06	3.94903e+06	4.84618e+06	3.43524e+06	4.97312e+06	2.41975e+06	2.63239e+06	1.96092e+06	3.0417e+06	2.95768e+06	3.38019e+06
Cm166	D-(+)-Sucrose	Sugars	1.98819e+06	1.65576e+06	1.43467e+06	1.4618e+06	1.08826e+06	2.06014e+06	1.91005e+06	2.46163e+06	1.71117e+06	1.86337e+06	3.31574e+06	3.06812e+06	2.67736e+06	1.90577e+06	1.47232e+06	2.98233e+06	1.87333e+06	3.26258e+06
Cm167	Sinapoyl malate	Organic acid and derivatives	58579.5	68064.5	56423.5	81698.8	76423.1	82889.4	122611	118353	111433	120061	111256	116862	32294.5	37720.5	39623.4	54391.2	61464.1	78788.1
Cm168	Galactinol	Sugars	195508	195474	134912	252735	136308	205716	227279	120914	191338	221167	220589	240939	103068	187621	174114	249137	249030	219130
Cm169	Melibiose	Sugars	816171	694507	746813	1.3094e+06	284486	917225	946121	527505	838468	914148	1.0739e+06	951912	644463	950112	546429	1.07364e+06	1.10107e+06	931969
Cm170	4-Pyridoxic acid O-hexoside	Vitamins	939551	927995	897551	3.37888e+06	3.18068e+06	2.66356e+06	2.46023e+06	2.53044e+06	2.72039e+06	1.71618e+06	1.75448e+06	1.75178e+06	1.51965e+06	1.72451e+06	1.5457e+06	1.63597e+06	1.52516e+06	1.42205e+06
Cm171	MAG (18:1) isomer1	Lipids	172027	166426	151585	192217	182125	153433	182210	161840	156959	189546	193908	177839	184177	208207	169812	247517	234371	231301
Cm172	Syringic acid O-glucoside	Organic acid and derivatives	183591	189262	182160	604230	560636	587454	209007	243204	248835	70088.6	74611	78999.7	98889.8	77611.9	77782.6	51504.3	48746.6	53890.6
Cm173	D-(+)-TrehaloseAnhydrous	Sugars	7.79715e+07	5.33519e+07	7.12769e+07	5.03457e+07	3.2588e+07	3.11175e+07	6.23923e+07	6.19756e+07	4.84777e+07	6.02565e+07	8.46241e+07	5.73918e+07	3.18193e+07	3.4794e+07	5.08956e+07	5.71284e+07	6.17536e+07	5.53606e+07
Cm174	Tangeretin	Flavonoids	767375	878379	852999	808987	841985	792182	919378	859820	823052	621065	840554	833541	676443	807379	887258	682540	834919	849106
Cm175	Riboflavin	Vitamins	307134	332998	350277	386175	370406	341813	351568	390817	393455	521631	495091	495569	365521	377712	342957	481223	478988	462407
Cm176	S-(5'-Adenosyl)-L-methionine	Amino acid and derivatives	2.89522e+07	1.51259e+07	3.62147e+07	1.59211e+07	2.56534e+07	2.13354e+07	2.31407e+07	2.5282e+07	2.47033e+07	4.65349e+07	4.2364e+07	3.61241e+07	8.0659e+07	5.77444e+07	6.30214e+07	3.35784e+07	2.63911e+07	2.82941e+07
Cm177	delta-Tocopherol	Vitamins	2.54571e+06	2.58926e+06	2.4934e+06	2.56198e+06	2.53074e+06	2.40611e+06	2.70575e+06	2.67705e+06	2.3604e+06	2.14336e+06	2.74886e+06	2.72041e+06	2.22928e+06	2.73634e+06	2.62983e+06	2.29614e+06	2.68271e+06	2.62253e+06
Cm178	LysoPC 10:0	Lipids	747529	871049	872295	750500	826142	887999	831543	894865	951013	593089	855341	899081	604183	878828	947303	625680	871121	875943
Cm179	β-Sitosterol	Lipids	298818	370364	384160	149723	154987	154466	221834	221269	225903	114402	164103	151847	94462.5	121336	115240	85742.4	116720	110283
Cm180	LysoPE 14:0	Lipids	4.17691e+07	6.00152e+07	7.26464e+07	4.01166e+07	5.3087e+07	6.15405e+07	2.94938e+07	3.926e+07	4.41058e+07	2.25565e+07	3.84962e+07	5.09773e+07	3.32065e+07	5.90369e+07	7.24998e+07	2.72474e+07	4.75685e+07	6.15921e+07
Cm181	Apigenin 5-O-glucoside	Flavonoids	183048	215703	252960	63852.9	76854.1	80901.2	126445	156113	182490	65793.5	115346	127897	42463.1	68457.6	83000.3	146157	219900	257076
Cm182	Apigenin 7-O-glucoside	Flavonoids	1133.09	5688.51	3067.06	7935.02	8209.99	7582.16	10342.8	47318.4	10130.3	10461.3	25889	2247.7	31436.4	39299.3	38590.6	16334.5	13683.7	18212.5
Cm183	LysoPC 12:1	Lipids	433589	547236	573703	246206	328484	364306	352599	428334	458046	164107	360421	432167	110691	229528	257650	146495	272736	309596
Cm184	(-)-Epicatechin gallate	Flavonoids	2253.65	720.872	1455.62	2177.03	2075.11	340.483	1803.98	2560.48	1452.49	6495.44	1711.74	2844.58	5308.65	771.06	1783.9	7137.81	1654.53	2083.56
Cm185	Glycitin	Flavonoids	104.577	209.436	102.297	103.009	1000	208.675	201.466	1000	106.474	1468.15	101.143	100.654	103.07	101.752	106.782	1795.7	1383.83	1153.8
Cm186	Eriodictyol C-hexoside	Flavonoids	2968.57	2985.23	2475.1	8383.99	7809.31	7975.73	6579.74	5920.64	10390.5	5535.84	4914.11	6957.66	5942.8	4316.15	3694.41	2217.41	1606.48	2286.71
Cm187	Kaempferol 7-O-glucoside	Flavonoids	185692	232233	199049	80106	84070.4	92130.4	130429	153675	157927	55512	51782.6	60332	19854.8	29945.9	31949.4	33781	37413	43628.6
Cm188	LysoPE 16:0	Lipids	136939	142356	160980	49451.1	43524.4	42604.3	118042	122152	132299	104697	116929	122350	66873.7	71986.9	73712	326609	337896	355101
Cm189	Aspartic acid di-O-glucoside	Amino acid and derivatives	1.05831e+08	1.66987e+08	1.32683e+08	1.0922e+08	2.00181e+08	1.61943e+08	1.02653e+08	1.03193e+08	1.07093e+08	2.52077e+08	2.23962e+08	1.93763e+08	1.6378e+08	9.40725e+07	9.92055e+07	1.23094e+08	1.41992e+08	7.61996e+07
Cm190	Anthranilate O-hexosyl-O-hexoside	Organic acid and derivatives	27056.3	12184.2	19796.7	24951.5	23586.5	18705.2	2109.99	16556.8	12113.4	8178.36	19456.1	30562.5	5663.83	18532.7	18695.4	6384.75	21093.2	18176.3
Cm191	Chrysoeriol 5-O-glucoside	Flavonoids	222057	210366	241257	1.14492e+06	1.11651e+06	1.23164e+06	1.08105e+06	1.19702e+06	909249	452194	453789	425227	908194	1.07447e+06	879976	537798	504430	593949
Cm192	Chrysoeriol 7-O-hexoside	Flavonoids	3.63839e+06	3.93626e+06	5.06323e+06	1.17283e+07	1.39418e+07	1.38656e+07	1.15094e+07	1.24011e+07	1.27637e+07	5.51412e+06	8.26427e+06	8.75409e+06	6.11531e+06	7.31377e+06	7.98948e+06	4.01813e+06	4.69781e+06	5.01334e+06
Cm193	Quercetin 4'-O-glucoside	Flavonoids	122318	146269	152788	320937	313786	258314	289916	267348	267667	229803	196384	166985	124691	91038.2	76987.7	182161	163013	172867
Cm194	Quercetin 3-O-glucoside	Flavonoids	87994	71349	65172	355266	308527	313397	259542	221173	223462	222335	216198	169378	100389	80499.2	118652	198164	174137	201906
Cm195	Hyperoside	Flavonoids	103694	101070	100475	3.31439e+06	3.26001e+06	2.66191e+06	812281	987806	1.03651e+06	271310	330153	252791	152090	119646	179162	202589	223821	201951
Cm196	Isoquercitroside	Flavonoids	102000	91809.3	115007	296407	237207	251797	247391	283160	260730	148894	172152	160197	83483.6	78815.2	90746.6	174129	144745	148397
Cm197	Delphinidin 3-O-glucoside	Flavonoids	396828	309442	293610	114778	129581	97361.5	421895	465059	352745	418786	530602	515336	194222	202557	170118	258595	327440	232661
Cm198	Delphinidin 3-O-galactoside chloride	Flavonoids	348159	343447	318253	173862	138332	121266	400859	425575	555382	537274	548314	526251	174807	271974	233973	280357	328228	282747
Cm199	LysoPC 14:0	Lipids	513637	590815	671777	254053	291292	301045	407786	477570	458912	212814	311660	319938	225900	297273	339295	294259	370648	416285
Cm200	LysoPC 14:0 (2n isomer)	Lipids	1.07065e+06	1.41894e+06	1.50516e+06	750144	898076	841245	575867	674577	765985	285814	462064	541974	439517	665171	771194	248275	445364	522503
Cm201	methylQuercetin O-hexoside	Flavonoids	54900.4	64371.7	30832.4	60658.5	76468.9	129067	16666.4	122842	151630	73077.6	41619.7	89146	59307.3	98219.8	106886	97527.2	184298	183592
Cm202	Isorhamnetin 3-O-glucoside	Flavonoids	298513	72804.1	229829	358877	363463	503181	378929	246900	410325	307569	378970	292747	166936	236925	459127	355166	410015	616294
Cm203	LysoPE 18:1	Lipids	43520.5	39318.6	32213.6	11152.1	12240.2	6118.45	33250.2	23475.3	17180.1	21389.4	25068.6	18152.9	19691.9	10819.1	15608.9	54783.2	47572.7	41489.9
Cm204	LysoPE 18:1 (2n isomer)	Lipids	3.1106e+06	3.1093e+06	3.05746e+06	935787	917248	929202	2.09341e+06	2.02052e+06	1.708e+06	1.40488e+06	1.62275e+06	1.52731e+06	996702	1.03053e+06	1.15851e+06	2.95007e+06	3.69991e+06	3.45015e+06
Cm205	Tricin 7-O-glucoside	Flavonoids	227659	279885	235620	1.21107e+06	1.25283e+06	1.17001e+06	1.75928e+06	1.91456e+06	1.79858e+06	545609	607944	777816	624371	832588	849975	658747	666568	706861
Cm206	LysoPC 16:0	Lipids	3.35119e+06	3.62857e+06	3.94129e+06	1.52548e+06	1.75745e+06	1.83201e+06	3.38608e+06	3.43778e+06	3.71355e+06	1.92231e+06	2.47403e+06	2.48694e+06	2.19553e+06	2.55812e+06	2.83671e+06	3.36575e+06	4.03404e+06	4.0437e+06
Cm207	LysoPC 16:0 (2n isomer)	Lipids	642588	738693	834749	383688	413368	448389	513073	586537	693622	250757	348844	451135	356199	442959	524490	317429	474867	597630
Cm208	Panose	Sugars	39034.5	29349	27274.6	36676.4	29684.1	41831.9	24972.5	31723.4	17058.8	49744	48719.7	38876.4	31162.2	24795.8	16918.3	53660.6	55334	40328.9
Cm209	D-(+)-Melezitose	Sugars	1.76676e+06	2.13386e+06	2.26532e+06	1.42058e+06	2.38225e+06	1.66924e+06	1.81921e+06	1.69779e+06	2.28618e+06	2.48332e+06	2.16911e+06	2.08841e+06	1.78976e+06	1.70466e+06	1.57311e+06	1.72222e+06	2.09072e+06	2.07808e+06
Cm210	LysoPC 18:3 (2n isomer)	Lipids	12381	13563.9	11672.7	39172.1	42678.1	38403.4	31324.8	25369.4	25627.2	34333.7	39083.8	38570.5	17428.8	21166.6	16658.6	28451.2	35113.3	34944.2
Cm211	LysoPC 18:3	Lipids	678480	908564	999592	348689	421451	511706	666138	897849	981815	299981	526447	622740	305499	544713	683859	542526	1.04246e+06	1.04606e+06
Cm212	LysoPC 18:2 (2n isomer)	Lipids	66710.7	56761.6	46683.5	118785	90053.9	76376.4	93434.5	74061.6	59733.3	135886	107759	88906.9	124309	107079	87137.4	208739	191028	151998
Cm213	LysoPC 18:2	Lipids	128411	157631	180582	139561	199180	253154	181512	215747	264474	136064	217093	249261	124929	191219	239695	316318	441706	543780
Cm214	LysoPC 18:1	Lipids	644244	753477	820833	415244	420497	482914	611650	668810	745024	560718	760451	784792	480320	615771	633013	895035	1.06203e+06	1.04394e+06
Cm215	LysoPC 18:1 (2n isomer)	Lipids	2.16462e+07	2.23809e+07	2.32812e+07	1.6214e+07	1.50366e+07	1.45853e+07	1.74908e+07	1.63901e+07	1.67006e+07	1.99048e+07	2.31282e+07	2.24232e+07	1.80169e+07	2.15458e+07	2.14122e+07	2.93633e+07	3.22368e+07	3.12544e+07
Cm216	LysoPC 18:0 (2n isomer)	Lipids	128064	132208	119245	99153.8	88198.1	69218	112502	93884	79941.9	151341	138097	112314	136398	121343	112019	221161	203504	177904
Cm217	1-Stearoyl-sn-glycero-3-phosphocholine	Lipids	213396	278085	331266	129356	171989	189729	188240	259488	315803	159381	264636	314337	136175	203274	235763	247459	350149	372034
Cm218	β-acetyl-γ-O-alkyl-L-α-phosphatidylcholine	Lipids	249245	349307	387483	156129	213076	235811	242115	312537	362680	185743	299994	407771	177694	257495	310353	277620	417172	498052
Cm219	LysoPC 18:0	Lipids	863153	944051	953922	391243	418010	362117	401866	437637	450878	182452	213900	219583	291095	350641	364256	183655	219457	264732
Cm220	lysoPC 18:0 (sn-2)	Lipids	351582	444675	506287	194597	287502	321292	341655	399681	512177	230997	373803	498040	222172	303026	369423	373459	556422	637337
Cm221	Tricin 4'-O-β-guaiacylglycerol	Flavonoids	91710.1	106961	126510	103120	123209	144799	114237	115447	131409	55923.6	108500	123509	63323.9	103196	124190	68253	112267	128603
Cm222	LysoPC 20:4	Lipids	1.70249e+06	2.10998e+06	2.45579e+06	1.15194e+06	1.46282e+06	1.42253e+06	1.20463e+06	1.59465e+06	1.62758e+06	1.08932e+06	2.0539e+06	2.14463e+06	1.04773e+06	1.81319e+06	1.95739e+06	1.51165e+06	2.86839e+06	3.31014e+06
Cm223	Taurocholic acid	Organic acid and derivatives	6.10546e+06	7.00668e+06	7.80264e+06	6.63005e+06	6.97851e+06	7.6504e+06	6.13223e+06	7.10999e+06	7.73246e+06	4.87922e+06	6.38661e+06	7.19439e+06	5.09999e+06	6.47868e+06	7.53174e+06	5.21715e+06	6.63321e+06	7.64169e+06
Cm224	Selgin O-malonylhexoside	Flavonoids	2766.59	2473.55	2489.05	4395.89	5219.46	6129.04	10715.8	11532.8	14012.3	2699.33	5774.43	5298.65	3887.95	4876.56	4545.32	6819.89	5105.05	6715.8
Cm225	Procyanidin A1	Flavonoids	202988	238548	271424	332446	239537	313491	399443	433323	569490	129462	215595	324479	87575	140324	130561	90832.5	130756	132430
Cm226	Procyanidin A2	Flavonoids	2868.92	7942.51	6044.65	15965.9	6402.58	7629.48	1078.47	37848.2	55952.4	3688.62	13224.7	4136.99	13421.8	13601.2	3843.01	8696.38	16371.9	31594.1
Cm227	Procyanidin B1	Flavonoids	308246	272074	297168	674652	634524	535690	383180	381853	382228	624755	514726	561018	183620	173492	157046	215156	188865	178963
Cm228	Procyanidin B3	Flavonoids	13175.9	9003.53	10985.8	51366.7	39797.1	42628.6	35672.2	50662.9	36137.9	34086.2	28679	29781.8	11999.7	7051.72	10313.3	11864.4	13237.7	9098.4
Cm229	Procyanidin A3	Flavonoids	1.09491e+06	1.68676e+06	1.51417e+06	3.50842e+06	3.68857e+06	4.07364e+06	2.58327e+06	3.70847e+06	3.80432e+06	1.52473e+06	2.25775e+06	3.01311e+06	755840	1.22922e+06	1.32849e+06	811612	1.32486e+06	1.54694e+06
Cm230	Vitexin 2''-O-beta-L-rhamnoside	Flavonoids	33123.4	41352.9	51918.7	53146.7	55785.5	75442.3	35072.6	44730.4	45792.5	23981.2	37972.3	32313.4	14494.5	20475.1	27785.9	16662.6	14034.8	20459.9
Cm231	Procyanidin B2	Flavonoids	1.50657e+06	1.47964e+06	1.3871e+06	2.47546e+06	2.16725e+06	3.14556e+06	619146	1.14819e+06	980607	2.87914e+06	3.68906e+06	2.57171e+06	1.19627e+06	1.38737e+06	1.43044e+06	1.49234e+06	1.08379e+06	2.24423e+06
Cm232	Kaempferol 3,7-dirhamnoside	Flavonoids	2.00738e+06	2.36303e+06	2.4573e+06	2.92632e+06	3.55838e+06	3.81228e+06	4.43377e+06	4.34516e+06	4.72481e+06	1.86161e+06	2.70035e+06	3.19196e+06	954582	1.39681e+06	1.48674e+06	997432	1.03903e+06	1.35398e+06
Cm233	Chrysoeriol 7-O-rutinoside	Flavonoids	43691.2	20730.5	70021.1	435077	418451	488880	353488	351566	314699	146607	182443	168534	188813	223992	221084	149099	198604	223012
Cm234	Glutathione oxidized	Amino acid and derivatives	242064	181491	231228	226613	108245	268121	1.1126e+06	394079	717629	3.41048e+06	4.06849e+06	2.47883e+06	602034	620898	502107	1.40573e+06	1.14373e+06	631613
Cm235	DGMG (18:2) isomer3	Lipids	53462.2	87180.4	146244	459286	674993	933936	157285	232737	320796	106615	252295	331528	147797	320016	424617	423347	746189	1.09652e+06
Cm236	C-hexosyl-luteolin O-p-coumaroylhexoside	Flavonoids	67220.9	66553.2	69824.1	93186.6	103714	108043	68500.3	61981.9	69429.1	49009.6	51362.3	49680.1	56186.9	47689.1	50366.4	62095.2	67834.8	67128.8
Cm237	C-hexosyl-apigenin O-hexosyl-O-hexoside	Flavonoids	39410.1	35879.7	32984.7	56455.5	41490.1	40441.2	72334.5	62956.2	56646.3	759174	455535	368226	278530	184543	155131	756812	509647	370639

## Sheet: Table S6
Table S6. Statistics of differentially accumulating metabolite from two coconut varieties over three growth stages.
ID	Average HT-7M	Average GD-7M	Fold Change	Log 2FC	P		ID	Average HT-8M	Average GD-8M	Fold Change	Log 2FC	P		ID	Average HT-9M	Average GD-9M	Fold Change	Log 2FC	P
Cm009	5.95382e+07	1.86376e+07	3.19451	1.6756	0.000208856		Cm023	58531.8	174080	0.336236	-1.57246	0.0148479		Cm002	2.99664e+07	6.70609e+07	0.446855	-1.16212	0.00250337
Cm010	1.7209e+08	4.85163e+07	3.54704	1.82662	0.000138288		Cm032	868621	1.01356e+07	0.0857004	-3.54455	0.000515649		Cm006	71623.6	32610.4	2.19634	1.1351	0.0330028
Cm020	4.25566e+07	9.89418e+07	0.430117	-1.2172	1.26851e-05		Cm034	2.76076e+07	1.26487e+07	2.18265	1.12608	0.0145732		Cm009	4.21015e+07	7.99914e+06	5.26325	2.39595	0.000866296
Cm023	95806.7	864553	0.110816	-3.17376	0.00061838		Cm045	2.0185e+06	971013	2.07875	1.05572	0.000187481		Cm010	1.25511e+08	1.65272e+07	7.59421	2.9249	0.000101861
Cm024	1.56753e+06	3.59697e+06	0.435792	-1.19829	0.000111016		Cm048	120348	385329	0.312326	-1.67888	0.0428188		Cm021	1.42751e+06	622776	2.29217	1.19672	2.8775e-05
Cm028	1.44609e+07	3.1446e+07	0.459866	-1.12071	0.000100329		Cm061	1.39764e+06	639350	2.18603	1.12832	0.000450418		Cm023	129228	757883	0.170512	-2.55205	0.000107037
Cm032	812821	5.19991e+06	0.156314	-2.67748	9.14982e-07		Cm062	2.12427e+06	2.3933e+07	0.0887591	-3.49396	0.000167053		Cm024	1.63016e+06	3.3212e+06	0.490835	-1.02669	0.000834835
Cm033	1.94194e+06	637431	3.0465	1.60715	0.0153837		Cm063	1.23994e+06	453905	2.73171	1.4498	0.00729233		Cm028	1.55933e+07	3.14661e+07	0.495559	-1.01287	0.000266729
Cm034	3.0447e+07	4.56615e+06	6.66798	2.73725	3.87115e-06		Cm068	5.30587e+07	1.09695e+08	0.483694	-1.04783	0.00226897		Cm040	2.58134e+08	1.24132e+08	2.07951	1.05625	0.00187477
Cm035	4.57273e+06	460831	9.92279	3.31075	6.53869e-05		Cm076	8.31244e+07	1.68634e+08	0.492928	-1.02055	5.25112e-05		Cm041	3.13397e+08	1.39733e+08	2.24283	1.16532	7.15278e-05
Cm044	47204.2	112705	0.418831	-1.25556	0.0001017		Cm077	5.04024e+07	1.32235e+08	0.381157	-1.39154	2.68576e-05		Cm045	3.44311e+06	515456	6.67972	2.73979	1.28544e-05
Cm045	4.9336e+06	1.92644e+06	2.561	1.35671	2.8905e-05		Cm080	1.41271e+06	4.43022e+06	0.318881	-1.64891	0.00210232		Cm047	3.13268e+06	6.32828e+06	0.495028	-1.01442	0.0292892
Cm061	2.07899e+06	698774	2.97519	1.57298	0.000243221		Cm081	2.48584e+06	1.05556e+06	2.355	1.23573	0.000944002		Cm048	126339	40027.1	3.15635	1.65826	0.0128235
Cm062	2.01904e+06	1.32046e+07	0.152904	-2.7093	2.09068e-06		Cm095	3.16957e+06	1.32574e+06	2.39078	1.25748	0.0085337		Cm052	1.49379e+06	461288	3.23831	1.69524	9.17433e-05
Cm064	6.61741e+06	3.21223e+06	2.06007	1.04269	0.000239738		Cm096	6.71973e+06	1.97998e+06	3.39384	1.76292	0.000512902		Cm057	1.1038e+07	2.24588e+07	0.491479	-1.0248	6.95897e-05
Cm067	6.8571e+06	1.55436e+07	0.441152	-1.18065	4.674e-05		Cm101	1.92023e+06	447595	4.2901	2.10101	0.0008159		Cm058	3.45404e+07	7.62473e+07	0.453006	-1.1424	0.000554057
Cm069	2.69536e+08	1.27035e+08	2.12174	1.08525	0.00804191		Cm111	112494	39106.2	2.87662	1.52438	0.0238785		Cm060	132193	337181	0.392052	-1.35088	0.0294204
Cm070	2.84806e+08	1.24764e+08	2.28275	1.19077	0.000267102		Cm114	534463	1.19308e+06	0.447969	-1.15853	0.00761668		Cm072	589497	2.15971e+06	0.272952	-1.87328	0.00317893
Cm072	458301	1.33649e+06	0.342915	-1.54408	0.0108541		Cm138	203286	956701	0.212486	-2.23456	0.000577005		Cm078	4408.7	10193.6	0.432495	-1.20925	0.0342071
Cm076	6.20756e+07	1.5616e+08	0.397512	-1.33093	0.000105018		Cm146	864102	2.33457e+06	0.370134	-1.43388	0.0347277		Cm080	1.98837e+06	4.78943e+06	0.415157	-1.26827	0.000627367
Cm077	3.45002e+07	9.30497e+07	0.370772	-1.4314	0.000394924		Cm147	3.62761e+06	649450	5.58567	2.48173	6.04722e-06		Cm089	50220.3	17225.2	2.91551	1.54375	0.00899511
Cm078	3302.16	12154.6	0.271679	-1.88002	0.000944447		Cm148	327588	24893.5	13.1596	3.71804	0.000184791		Cm102	22562.9	8017.11	2.81434	1.4928	0.0357433
Cm089	69552.8	32518.9	2.13884	1.09683	0.0201627		Cm152	1.2022e+06	457386	2.62841	1.39419	8.16026e-05		Cm103	282327	731721	0.38584	-1.37393	0.0290078
Cm091	2.35883e+06	1.91965e+07	0.122878	-3.0247	5.84281e-06		Cm155	5.00945e+07	2.19577e+07	2.28141	1.18993	0.00925414		Cm111	131349	515055	0.255018	-1.97133	9.20871e-05
Cm092	19355.9	77061.3	0.251176	-1.99323	0.012615		Cm156	1.20021e+08	5.04527e+07	2.37888	1.25028	0.000394294		Cm116	2.87157e+07	1.29307e+07	2.22074	1.15104	3.0906e-05
Cm099	1.01786e+08	2.47344e+08	0.411515	-1.28098	0.00119136		Cm158	4.40254e+06	2.0562e+06	2.14111	1.09836	0.00247342		Cm120	1.06725e+07	3.02665e+07	0.352618	-1.50382	0.000470391
Cm103	108844	1.12215e+06	0.0969957	-3.36594	0.00525496		Cm160	43839.4	592094	0.0740414	-3.75552	0.00487947		Cm121	2.70066e+07	7.82017e+07	0.345346	-1.53389	2.20719e-06
Cm111	127530	329294	0.387283	-1.36854	0.00172398		Cm164	183654	604463	0.30383	-1.71866	0.00253399		Cm122	2.72265e+06	1.24077e+06	2.19432	1.13377	0.00370319
Cm114	2.03137e+06	970339	2.09347	1.06589	5.53586e-05		Cm165	1.56218e+07	2.33769e+06	6.68259	2.74041	0.00298919		Cm131	185427	62357.8	2.9736	1.57221	0.000456978
Cm118	6.69918e+06	1.48113e+07	0.452303	-1.14464	5.36213e-05		Cm167	80337.1	36546.1	2.19824	1.13635	0.00012172		Cm134	816219	3.56584e+06	0.2289	-2.12721	0.00157571
Cm119	2.57803e+07	1.61426e+08	0.159703	-2.64654	0.00123568		Cm172	584107	84761.4	6.89118	2.78475	4.27545e-06		Cm135	1.5933e+07	6.50288e+06	2.45014	1.29286	0.000470103
Cm120	1.02374e+06	3.28023e+07	0.0312094	-5.00188	4.52745e-06		Cm176	2.09699e+07	6.71416e+07	0.312324	-1.67888	0.00349552		Cm136	183046	430022	0.425667	-1.2322	4.79467e-05
Cm121	3.72872e+06	7.57679e+07	0.0492124	-4.34484	9.92985e-07		Cm182	7909.06	36442.1	0.217031	-2.20403	0.000345622		Cm141	5.72554e+06	2.25019e+06	2.54447	1.34736	0.000733788
Cm123	204987	1.4877e+06	0.137788	-2.85948	7.86709e-05		Cm186	85435.6	27250	3.13525	1.64858	0.000349736		Cm144	3.79501e+06	1.36091e+06	2.78859	1.47954	0.00851163
Cm125	4533.12	49046.4	0.0924252	-3.43557	0.000155179		Cm193	297679	97572.1	3.05086	1.60922	0.00119143		Cm146	2.96526e+06	1.22545e+06	2.41973	1.27485	0.000909506
Cm127	49748.6	349967	0.142152	-2.81449	0.000391599		Cm194	325730	99846.8	3.26229	1.70589	0.000257119		Cm147	2.27444e+06	847420	2.68396	1.42436	0.000176202
Cm133	408740	135787	3.01017	1.58984	0.0091576		Cm195	3.07877e+06	150300	20.4842	4.35644	0.000152582		Cm148	149320	51572.1	2.89537	1.53375	0.000353009
Cm134	871407	3.76247e+06	0.231605	-2.11026	0.000561373		Cm196	261804	84348.4	3.10383	1.63405	0.000612161		Cm153	915359	3.31729e+06	0.275936	-1.8576	7.13777e-06
Cm148	95844.9	43340.4	2.21144	1.14499	0.000632478		Cm210	40084.5	18418	2.17638	1.12193	0.000348164		Cm154	2.08346e+06	7.8774e+06	0.264486	-1.91874	0.00114942
Cm151	801975	179943	4.45683	2.15602	9.36793e-05		Cm225	295158	119487	2.47021	1.30464	0.00576577		Cm155	6.65041e+07	3.1273e+07	2.12657	1.08853	0.00511488
Cm153	509630	4.08244e+06	0.124835	-3.00191	4.89733e-05		Cm228	614955	171386	3.58813	1.84323	0.000455208		Cm172	233682	51380.5	4.54807	2.18525	0.000129897
Cm154	877393	9.19083e+06	0.0954639	-3.3889	2.0999e-05		Cm229	44597.5	9788.24	4.55623	2.18784	0.000766821		Cm178	223002	104248	2.13914	1.09703	0.000240488
Cm158	1.12502e+06	3.66093e+06	0.307303	-1.70227	0.0207155		Cm227	3.75688e+06	1.10452e+06	3.40138	1.76612	0.000399476		Cm185	153.97	1444.44	0.106594	-3.2298	0.0133328
Cm159	84799.2	220689	0.384248	-1.37989	0.00350755		Cm230	61458.2	20918.5	2.93798	1.55483	0.00719066		Cm187	7630.28	2036.86	3.74609	1.90539	0.0165734
Cm160	15254.3	1.71114e+06	0.00891469	-6.8096	0.00160561		Cm232	3.43233e+06	1.27938e+06	2.68281	1.42374	0.00227239		Cm186	147344	38274.2	3.84968	1.94474	0.000267919
Cm161	2522.59	10175.8	0.2479	-2.01217	0.00281565		Cm233	447469	211296	2.11773	1.08252	0.000603764		Cm188	124165	339869	0.365331	-1.45272	2.05178e-05
Cm165	1.27912e+06	4.41818e+06	0.289514	-1.78829	0.00340517		Cm234	200993	575013	0.349545	-1.51645	0.00346514		Cm192	1.22247e+07	4.57643e+06	2.67124	1.41751	8.66108e-05
Cm172	185004	74566.4	2.48107	1.31096	5.13718e-06		Cm237	46129	206068	0.223853	-2.15938	0.0130841		Cm195	945532	209454	4.51427	2.17449	0.000424447
Cm178	351114	143451	2.44763	1.29138	0.00239667									Cm205	1.82414e+06	677392	2.69289	1.42915	1.96596e-05
Cm180	217237	103012	2.10885	1.07646	0.0145704									Cm208	24584.9	49774.5	0.493925	-1.01763	0.016701
Cm186	205658	55875.5	3.68064	1.87996	0.000439141									Cm212	75743.1	183921	0.411823	-1.2799	0.00506753
Cm187	2809.63	5802.54	0.484208	-1.0463	0.00884428									Cm216	95442.7	200856	0.475179	-1.07346	0.00256449
Cm194	74838.3	202637	0.369322	-1.43705	0.00210434									Cm225	467419	118006	3.96098	1.98586	0.00288154
Cm195	101746	284751	0.357316	-1.48473	0.00142957									Cm229	40824.3	11400.2	3.58103	1.84038	0.0043829
Cm199	592076	281471	2.10351	1.0728	0.00556911									Cm227	3.36536e+06	1.2278e+06	2.74096	1.45468	0.00886152
Cm200	1.33158e+06	429951	3.09706	1.6309	0.00413304									Cm230	41865.2	17052.5	2.45508	1.29577	0.00308962
Cm204	3.09245e+06	1.51831e+06	2.03677	1.02628	1.77139e-05									Cm232	4.50125e+06	1.13015e+06	3.98288	1.99381	3.05075e-05
Cm205	247721	643790	0.384786	-1.37787	0.00513062									Cm237	63979	545699	0.117242	-3.09244	0.0130296
Cm207	738677	350245	2.10903	1.07658	0.00836078
Cm210	12539.2	37329.3	0.335908	-1.57386	0.000102051
Cm219	920375	205312	4.48282	2.16441	2.08902e-05
Cm229	11055.1	30849	0.35836	-1.48052	0.000634933
Cm231	1.45777e+06	3.04664e+06	0.478485	-1.06345	0.00903714
Cm233	44814.3	165861	0.270191	-1.88795	0.00236754
Cm234	218261	3.31927e+06	0.0657557	-3.92674	0.00255499
Cm237	36091.5	527645	0.0684012	-3.86984	0.0142783
